# Supplementary material for: Descriptive and multivariate analysis of the pig sector in Georgia and its implications for disease transmission
Source: PLoS One. 2018 Aug 24;13(8):e0202800. doi: 10.1371/journal.pone.0202800 (PMC6108502; doi:10.1371/journal.pone.0202800)
Supplement: S1 Database — (CSV) [file pone.0202800.s001.csv]

OBJECTID	ID	village	municipality	region	lat	long_	sows	boar	fattened	piglets	breed_local	breed_commercial	enclosed	butcher	income	inedible_pigs	inedible_dogs	inedible_taway	inedible_pit	inedible_other	Consumer_Home	Consumer_MiddleM	Consumer_Restaurant	Consumer_Butcher	Consumer_Friends	Product	kwaste	kwaste_HH	kwaste_otherHH	kwaste_rest	kwaste_mk	kwaste_other	kwaste_boil	Report_Nothing	Report_CullAll	Report_CullSick	Report_Compensate	Report_Fine	Npigs	sizef	altitude	ASFynSum	ASFyn	dead	vAny	vCSF	vErysipela	vAujezsky	vPasteurella
293	1	Mzisguli	Gurjaani	Kakheti	41.63849	45.588562	2	1	6	10	20	80	1	0	15	0	1	0	0	0	5	55	0	40	0	0	0	0	0	0	0	0	0	0	1	0	0	1	19	S	468	1	1	0	1	0	1	0	0
90	2	Didi Chailuri	Sagarejo	Kakheti	41.713056	45.499722	7	1	20	35	30	70	1	0	20	0	1	0	0	1	10	60	0	30	0	0	0	0	0	0	0	0	0	0	0	1	0	0	63	L	653	0	0	0	1	1	1	1	1
91	3	Didi Chailuri	Sagarejo	Kakheti	41.713056	45.499722	3	1	9	20	30	70	1	0	12	0	1	0	0	1	14	26	0	60	0	0	0	0	0	0	0	0	0	0	1	0	0	0	33	L	653	0	0	0	1	1	0	0	0
58	4	Badiauri	Sagarejo	Kakheti	41.6402	45.5547	2	1	6	17	70	30	1	0	15	0	1	0	0	1	10	30	0	60	0	0	0	0	0	0	0	0	0	0	1	0	0	0	26	S	521	0	0	0	0	0	0	0	0
138	5	Kakabeti	Sagarejo	Kakheti	41.6925	45.5386	4	1	7	20	40	60	1	0	10	0	1	0	0	1	10	50	0	40	0	0	0	0	0	0	0	0	0	0	0	1	0	0	32	L	707	0	0	0	1	1	0	0	0
92	6	Didi Chailuri	Sagarejo	Kakheti	41.713056	45.499722	8	1	13	23	20	80	1	0	15	0	1	0	0	1	10	40	0	50	0	0	0	0	0	0	0	0	0	0	0	1	0	0	45	L	653	0	0	0	1	1	1	1	1
391	7	Shibliani	Sagarejo	Kakheti	41.6713	45.6177	2	0	6	5	100	0	1	0	10	0	1	0	0	1	10	50	0	40	0	0	0	0	0	0	0	0	0	0	0	1	0	0	13	S	720	0	0	0	0	0	0	0	0
59	8	Badiauri	Sagarejo	Kakheti	41.6402	45.5547	2	0	2	3	75	25	1	0	30	0	1	0	0	1	15	45	40	0	0	0	0	0	0	0	0	0	0	0	0	1	0	0	7	S	521	0	0	0	1	0	0	0	1
60	9	Badiauri	Sagarejo	Kakheti	41.6402	45.5547	4	1	17	30	20	80	1	0	15	0	1	0	0	1	10	30	10	50	0	0	0	0	0	0	0	0	0	0	0	1	0	0	52	L	521	0	0	0	1	1	0	0	0
294	10	Mzisguli	Gurjaani	Kakheti	41.63849	45.588562	7	1	16	15	100	0	1	0	15	0	1	0	0	1	10	70	20	0	0	0	0	0	0	0	0	0	0	0	1	0	0	0	39	L	468	0	0	0	0	0	0	0	0
392	11	Shibliani	Sagarejo	Kakheti	41.6713	45.6177	3	1	15	18	100	0	1	0	15	0	1	0	0	1	10	60	0	30	0	0	0	0	0	0	0	0	0	1	0	0	0	0	37	L	720	0	0	0	0	0	0	0	0
139	12	Kakabeti	Sagarejo	Kakheti	41.6925	45.5386	6	1	10	17	100	0	1	0	10	0	1	0	0	1	10	50	0	40	0	0	0	0	0	0	0	0	0	0	0	1	0	0	34	L	707	0	0	0	0	0	0	0	0
61	13	Badiauri	Sagarejo	Kakheti	41.6402	45.5547	6	1	9	43	0	100	1	0	15	0	1	0	0	1	10	60	0	30	0	0	0	0	0	0	0	0	0	0	1	0	0	0	59	L	521	1	1	0	1	1	1	0	0
62	14	Badiauri	Sagarejo	Kakheti	41.6402	45.5547	4	1	3	65	0	100	1	0	50	0	1	0	0	1	10	50	0	40	0	0	0	0	0	0	0	0	0	0	1	0	0	0	73	L	521	0	0	0	1	1	1	0	1
63	15	Badiauri	Sagarejo	Kakheti	41.6402	45.5547	4	1	10	30	0	100	1	0	25	0	1	0	0	1	10	60	0	30	0	0	0	0	0	0	0	0	0	0	0	1	0	0	45	L	521	0	0	0	0	0	0	0	0
370	16	Sanavardo	Kvareli	Kakheti	41.900552	45.827306	5	1	0	55	50	50	1	0	20	0	0	0	1	0	20	0	0	80	0	0	0	100	0	0	0	0	0	0	1	0	0	0	61	L	320	2	1	38	1	1	0	0	0
222	17	Kvareli	Kvareli	Kakheti	41.9419	45.808	0	3	3	0	0	100	1	1	20	0	1	0	0	0	20	0	0	80	0	0	20	100	0	0	0	0	1	0	1	0	0	0	6	S	399	1	1	0	0	0	0	0	0
223	18	Kvareli	Kvareli	Kakheti	41.9419	45.808	1	0	1	16	100	0	1	0	30	0	1	0	0	0	100	0	0	0	0	0	0	100	0	0	0	0	0	0	0	1	0	0	18	S	399	0	0	0	1	1	0	0	0
73	19	Chikaani	Kvareli	Kakheti	41.8752	45.9027	5	1	2	60	50	50	1	0	30	0	1	0	0	0	100	0	0	0	0	0	0	100	0	0	0	0	0	0	1	1	0	0	68	L	287	2	1	20	1	1	0	1	0
371	20	Sanavardo	Kvareli	Kakheti	41.900552	45.827306	1	2	0	14	100	0	1	1	20	0	1	0	0	0	0	0	0	100	0	0	0	0	0	0	0	0	0	0	0	1	0	0	17	S	320	1	1	0	0	0	0	0	0
224	21	Kvareli	Kvareli	Kakheti	41.9419	45.808	2	2	4	16	0	100	1	1	20	0	1	0	0	0	60	0	0	40	0	0	0	100	0	0	0	0	0	0	1	0	0	0	24	S	399	0	0	0	0	0	0	0	0
372	22	Sanavardo	Kvareli	Kakheti	41.900552	45.827306	1	0	1	15	50	50	1	1	20	0	1	0	0	0	50	0	0	50	0	0	0	0	0	0	0	0	0	0	0	1	0	0	17	S	320	1	1	0	1	1	0	0	0
373	23	Sanavardo	Kvareli	Kakheti	41.900552	45.827306	0	4	6	0	50	50	1	1	20	0	1	0	0	0	30	0	0	70	0	0	0	0	0	0	0	0	0	0	0	1	0	0	10	S	320	1	1	0	1	1	0	0	0
374	24	Sanavardo	Kvareli	Kakheti	41.900552	45.827306	2	1	0	10	0	100	1	0	30	0	1	0	0	0	0	0	0	0	0	0	0	100	0	0	0	0	0	0	1	0	0	0	13	S	320	3	1	1	1	1	0	0	0
375	25	Sanavardo	Kvareli	Kakheti	41.900552	45.827306	0	6	6	0	0	100	1	1	25	0	1	0	0	0	40	0	0	60	0	0	20	100	0	0	0	0	1	0	0	1	0	0	12	S	320	2	1	0	1	1	0	0	0
376	26	Sanavardo	Kvareli	Kakheti	41.900552	45.827306	1	0	0	24	0	100	0	0	40	0	1	0	0	0	100	0	0	0	0	0	20	100	0	0	0	0	1	0	0	0	1	0	25	S	320	2	1	5	0	0	0	0	0
377	27	Sanavardo	Kvareli	Kakheti	41.900552	45.827306	2	1	0	24	0	100	0	0	30	0	1	0	0	0	100	0	0	0	0	0	0	100	0	0	0	0	0	1	0	0	0	0	27	S	320	2	1	16	0	0	0	0	0
225	28	Kvareli	Kvareli	Kakheti	41.9419	45.808	1	0	2	29	0	100	1	0	20	0	1	0	0	0	100	0	0	0	0	0	0	100	0	0	0	0	0	0	1	0	0	0	32	L	399	0	0	0	0	0	0	0	0
226	29	Kvareli	Kvareli	Kakheti	41.9419	45.808	15	25	7	80	100	0	0	1	30	0	1	0	0	0	20	0	0	80	0	0	0	0	0	0	0	0	0	0	1	0	0	0	127	L	399	2	1	0	0	0	0	0	0
227	30	Kvareli	Kvareli	Kakheti	41.9419	45.808	3	1	2	8	50	50	0	0	20	0	1	0	0	0	100	0	0	0	0	0	0	80	0	0	0	1	0	1	0	0	0	0	14	S	399	2	1	18	0	0	0	0	0
85	31	Dedoplistskaro	Dedoplistskaro	Kakheti	41.4594	46.0991	1	1	3	0	100	0	1	0	4	0	0	0	0	1	50	0	0	50	0	0	0	0	0	0	0	0	0	1	0	0	0	0	5	S	809	0	0	0	0	0	0	0	0
86	32	Dedoplistskaro	Dedoplistskaro	Kakheti	41.4594	46.0991	3	1	7	15	0	100	1	0	60	0	0	0	0	1	100	0	0	0	0	0	0	0	0	0	0	0	0	1	0	0	0	0	26	S	809	0	0	0	1	1	1	0	1
87	33	Dedoplistskaro	Dedoplistskaro	Kakheti	41.4594	46.0991	2	0	1	0	0	100	1	0	4	0	0	0	1	0	0	0	0	100	0	0	0	0	0	0	0	0	0	0	0	1	0	0	3	S	809	0	0	0	0	0	0	0	0
88	34	Dedoplistskaro	Dedoplistskaro	Kakheti	41.4594	46.0991	3	1	4	0	0	100	1	0	5	0	0	0	0	1	0	100	0	0	0	0	0	0	0	0	0	0	0	0	0	1	0	0	8	S	809	0	0	1	1	1	1	0	0
89	35	Dedoplistskaro	Dedoplistskaro	Kakheti	41.4594	46.0991	1	0	0	0	100	0	1	0	0	0	0	0	0	1	0	0	0	100	0	0	0	100	0	0	0	0	0	0	0	1	0	0	1	S	809	0	0	0	0	0	0	0	0
326	36	Ozaani	Dedoplistskaro	Kakheti	41.548712	45.995958	1	1	4	5	100	0	1	0	5	0	0	0	1	0	100	0	0	0	0	0	0	0	0	0	0	0	0	0	0	1	0	0	11	S	591	1	1	0	1	0	0	0	1
365	37	Samreklo	Dedoplistskaro	Kakheti	41.458945	46.138797	1	1	2	0	50	50	1	0	2	0	0	0	0	1	0	0	0	100	0	0	0	0	0	0	0	0	0	0	0	1	0	0	4	S	826	0	0	1	1	0	1	0	1
366	38	Samreklo	Dedoplistskaro	Kakheti	41.458945	46.138797	4	1	30	5	0	100	1	0	50	0	0	0	1	0	50	0	0	0	50	0	0	0	0	0	0	0	0	0	0	1	0	0	40	L	826	1	1	8	1	0	1	0	1
367	39	Samreklo	Dedoplistskaro	Kakheti	41.458945	46.138797	0	0	5	0	100	0	1	0	0	0	0	0	1	0	0	0	0	100	0	0	0	0	0	0	0	0	0	0	0	1	0	0	5	S	826	1	1	1	1	0	1	0	1
368	40	Samreklo	Dedoplistskaro	Kakheti	41.458945	46.138797	1	0	8	0	100	0	1	0	10	0	0	0	1	0	50	0	0	50	0	0	0	0	0	0	0	0	0	0	0	1	0	0	9	S	826	0	0	0	1	0	1	0	1
102	41	Gamarjveba	Dedoplistskaro	Kakheti	41.490247	45.98451	2	1	3	0	100	0	0	0	5	0	0	0	0	1	0	0	0	100	0	0	0	0	0	0	0	0	0	0	0	0	1	0	6	S	720	0	0	0	1	0	1	0	0
103	42	Gamarjveba	Dedoplistskaro	Kakheti	41.490247	45.98451	10	3	10	20	50	50	1	0	10	0	1	0	0	0	10	0	0	90	0	0	0	0	0	0	0	0	0	0	0	1	0	0	43	L	720	0	0	1	1	0	1	0	1
104	43	Gamarjveba	Dedoplistskaro	Kakheti	41.490247	45.98451	1	0	0	8	100	0	1	0	3	0	0	0	0	1	100	0	0	0	100	0	0	0	0	0	0	0	0	0	0	1	0	0	9	S	720	1	1	2	1	0	0	0	1
105	44	Gamarjveba	Dedoplistskaro	Kakheti	41.490247	45.98451	1	1	1	0	100	0	1	0	0	0	0	0	0	1	100	0	0	0	0	0	0	0	0	0	0	0	0	0	0	0	0	0	3	S	720	2	1	1	1	0	1	0	1
106	45	Gamarjveba	Dedoplistskaro	Kakheti	41.490247	45.98451	0	0	2	0	100	0	1	0	0	0	0	0	0	1	100	0	0	0	0	0	0	0	0	0	0	0	0	0	0	1	0	0	2	S	720	1	1	1	1	0	1	0	1
31	46	Alvani	Akhmeta	Kakheti	42.04566	45.326071	3	1	1	0	100	0	1	0	0	0	1	0	1	0	80	0	0	0	20	0	0	100	0	0	0	0	0	1	0	0	0	0	5	S	453	0	0	0	1	1	1	0	0
209	47	Kogoto	Akhmeta	Kakheti	41.996179	45.390556	1	0	0	0	100	0	1	0	0	0	0	0	1	0	95	0	0	0	5	0	30	100	0	0	0	0	0	1	0	0	0	0	1	S	482	0	0	0	0	0	0	0	0
32	48	Alvani	Akhmeta	Kakheti	42.04566	45.326071	3	0	0	0	0	100	1	0	50	0	0	0	1	0	70	0	0	0	30	0	15	100	0	0	0	0	0	1	0	0	0	0	3	S	453	0	0	0	0	0	0	0	0
316	49	Odjio	Akhmeta	Kakheti	41.979009	45.367788	6	2	0	30	100	0	1	0	70	0	1	0	0	0	50	0	0	0	50	0	10	100	0	0	0	0	0	1	0	0	0	0	38	L	530	1	1	0	1	1	0	0	0
29	50	Alaverdi	Akhmeta	Kakheti	42.038	45.368	7	1	14	6	0	100	1	0	0	0	0	0	0	0	100	0	0	0	0	0	40	100	0	0	0	0	0	1	0	0	0	0	28	S	440	0	0	0	0	0	0	0	0
30	51	Alaverdi	Akhmeta	Kakheti	42.038	45.368	1	1	3	0	0	100	1	0	30	0	1	0	0	0	100	0	0	0	0	0	0	0	0	0	0	0	0	1	0	0	0	0	5	S	440	0	0	1	1	0	1	1	0
33	52	Alvani	Akhmeta	Kakheti	42.04566	45.326071	1	1	0	0	0	100	1	0	100	0	1	0	0	0	100	0	0	0	0	0	20	100	0	0	0	0	0	1	0	0	0	0	2	S	453	0	0	3	0	0	0	0	0
34	53	Alvani	Akhmeta	Kakheti	42.04566	45.326071	4	1	0	0	100	0	1	0	100	0	0	0	0	1	100	0	0	0	0	0	5	100	0	0	0	0	0	1	0	0	0	0	5	S	453	0	0	0	1	1	0	0	1
35	54	Alvani	Akhmeta	Kakheti	42.04566	45.326071	1	1	1	0	100	0	1	0	0	0	1	0	0	1	100	0	0	0	0	0	20	100	0	0	0	0	0	1	0	0	0	0	3	S	453	1	1	0	1	1	0	0	1
36	55	Alvani	Akhmeta	Kakheti	42.04566	45.326071	4	1	2	12	100	0	1	0	50	0	0	0	0	1	100	0	0	0	0	0	10	100	0	0	0	0	0	1	0	0	0	0	19	S	453	0	0	0	0	0	0	0	0
258	56	Maghraani	Akhmeta	Kakheti	42.100006	45.355511	0	8	8	0	100	0	1	0	50	0	1	0	1	0	70	0	0	0	30	0	20	100	0	0	0	0	0	1	0	0	0	0	16	S	481	0	0	0	0	0	0	0	0
259	57	Maghraani	Akhmeta	Kakheti	42.100006	45.355511	2	0	4	19	100	0	0	0	50	0	1	0	1	0	80	0	0	0	20	0	0	0	0	0	0	0	0	1	0	0	0	0	25	S	481	0	0	0	1	0	1	1	0
260	58	Maghraani	Akhmeta	Kakheti	42.100006	45.355511	3	1	3	0	100	0	1	0	55	0	0	0	1	0	80	0	0	0	20	0	20	100	0	0	0	0	0	1	0	0	0	0	7	S	481	0	0	0	0	0	0	0	0
271	59	Matani	Akhmeta	Kakheti	42.0775	45.1977	3	1	7	6	100	0	0	0	70	0	1	0	1	0	90	0	0	0	10	0	0	0	0	0	0	0	0	1	0	0	0	0	17	S	563	0	0	0	1	1	0	1	0
272	60	Matani	Akhmeta	Kakheti	42.0775	45.1977	3	1	1	10	100	0	0	0	50	0	0	0	1	0	90	0	0	0	10	0	0	0	0	0	0	0	0	1	0	0	0	0	15	S	563	0	0	0	1	0	1	1	0
457	61	Vazisubani	Gurjaani	Kakheti	41.82	45.6911	1	0	2	3	100	0	1	0	70	0	0	0	0	1	100	0	0	0	0	0	0	0	0	0	0	0	0	1	0	0	0	0	6	S	573	0	0	0	0	0	0	0	0
458	62	Vazisubani	Gurjaani	Kakheti	41.82	45.6911	0	1	1	0	100	0	1	0	10	0	0	0	1	0	100	0	0	0	0	0	10	0	0	0	0	0	0	0	0	0	1	0	2	S	573	0	0	0	1	1	0	0	0
459	63	Vazisubani	Gurjaani	Kakheti	41.82	45.6911	1	0	1	10	100	0	1	0	0	0	1	0	0	1	100	0	0	0	0	0	0	0	0	0	0	0	0	1	0	0	0	0	12	S	573	1	1	0	0	0	0	0	0
460	64	Vazisubani	Gurjaani	Kakheti	41.82	45.6911	0	1	0	0	100	0	1	0	100	0	0	0	1	0	100	0	0	0	0	0	10	100	0	0	0	0	0	1	0	0	0	0	1	S	573	0	0	0	0	0	0	0	0
461	65	Vazisubani	Gurjaani	Kakheti	41.82	45.6911	1	1	0	0	100	0	1	0	10	0	0	0	0	1	100	0	0	0	0	0	0	0	0	0	0	0	0	1	0	0	0	0	2	S	573	0	0	0	0	0	0	0	0
462	66	Vazisubani	Gurjaani	Kakheti	41.82	45.6911	1	0	2	8	100	0	1	0	0	0	0	1	0	0	100	0	0	0	0	0	20	100	0	0	0	0	0	0	0	0	1	0	11	S	573	0	0	0	0	0	0	0	0
463	67	Vazisubani	Gurjaani	Kakheti	41.82	45.6911	2	4	0	10	100	0	1	0	50	0	1	0	0	0	80	0	0	0	20	0	10	100	0	0	0	0	0	1	0	0	0	0	16	S	573	0	0	0	1	1	0	0	0
389	68	Shashiani	Gurjaani	Kakheti	41.8252	45.6794	1	2	2	0	100	0	1	0	30	0	0	1	0	0	100	0	0	0	0	0	30	100	0	0	0	0	1	1	0	0	0	0	5	S	576	0	0	0	0	0	0	0	0
390	69	Shashiani	Gurjaani	Kakheti	41.8252	45.6794	0	3	1	0	100	0	1	0	0	0	0	0	1	0	100	0	0	0	0	0	0	0	0	0	0	0	0	1	0	0	0	0	4	S	576	0	0	0	0	0	0	0	0
140	70	Kalauri	Gurjaani	Kakheti	41.8319	45.6661	0	1	0	0	100	0	1	0	0	0	0	0	0	1	100	0	0	0	0	0	0	0	0	0	0	0	0	1	0	0	0	0	1	S	642	0	0	0	0	0	0	0	0
464	71	Velistsikhe	Gurjaani	Kakheti	41.8027	45.7536	0	0	4	0	100	0	1	0	5	0	1	0	1	0	100	0	0	0	0	0	10	100	0	0	0	0	0	1	0	0	0	0	4	S	391	1	1	0	0	0	0	0	0
465	72	Velistsikhe	Gurjaani	Kakheti	41.8027	45.7536	1	0	0	9	100	0	1	0	50	0	1	1	0	0	100	0	0	0	0	0	20	100	0	0	0	0	0	0	1	0	0	0	10	S	391	0	0	0	0	0	0	0	0
144	73	Kardenakhi	Gurjaani	Kakheti	41.6683	45.8766	0	2	0	0	100	0	1	0	0	0	0	0	1	0	100	0	0	0	0	0	20	100	0	0	0	0	0	1	0	0	0	0	2	S	469	0	0	0	1	1	0	0	0
145	74	Kardenakhi	Gurjaani	Kakheti	41.6683	45.8766	5	0	18	0	100	0	0	0	0	0	1	0	1	0	100	0	0	0	0	0	0	0	0	0	0	0	0	1	0	0	0	0	23	S	469	0	0	0	1	1	0	0	0
146	75	Kardenakhi	Gurjaani	Kakheti	41.6683	45.8766	1	2	0	7	100	0	1	0	0	0	0	0	1	0	100	0	0	0	0	0	0	0	0	0	0	0	0	0	1	0	0	0	10	S	469	0	0	0	0	0	0	0	0
344	76	Pshaveli	Telavi	Kakheti	42.0816	45.438	3	1	7	14	80	20	1	0	30	0	0	0	0	1	50	20	0	0	30	0	0	0	0	0	0	0	0	0	0	1	0	0	25	S	453	1	1	3	1	1	0	1	0
345	77	Pshaveli	Telavi	Kakheti	42.0816	45.438	2	1	5	11	100	0	1	0	40	0	0	0	0	1	60	0	0	30	10	0	0	0	0	0	0	0	0	0	0	1	0	0	19	S	453	1	1	4	1	0	0	1	0
387	78	Shalauri	Telavi	Kakheti	41.9072	45.5038	6	1	9	40	100	0	1	0	70	0	0	0	0	1	40	0	0	50	10	0	0	0	0	0	0	0	0	0	1	0	0	0	56	L	704	0	0	0	1	1	0	1	0
388	79	Shalauri	Telavi	Kakheti	41.9072	45.5038	2	1	3	10	100	0	1	0	20	0	0	0	0	1	60	10	0	0	30	0	0	0	0	0	0	0	0	0	0	1	0	0	16	S	704	1	1	1	1	1	0	0	0
450	80	Vanta	Telavi	Kakheti	41.8802	45.5961	0	0	3	0	100	0	1	0	0	0	0	0	0	1	60	0	0	0	40	0	0	0	0	0	0	0	0	0	0	1	0	0	3	S	599	0	0	0	1	1	1	0	0
300	81	Nasamkhrali	Telavi	Kakheti	41.915408	45.542711	0	0	4	0	100	0	1	0	0	0	0	0	1	0	60	10	0	0	30	0	0	0	0	0	0	0	0	0	0	1	0	0	4	S	558	0	0	0	1	1	1	1	0
301	82	Nasamkhrali	Telavi	Kakheti	41.915408	45.542711	0	0	3	0	100	0	1	0	0	0	0	0	0	1	50	20	0	0	30	0	0	0	0	0	0	0	0	0	1	0	0	0	3	S	558	0	0	0	1	1	0	0	0
120	83	Gulgula	Telavi	Kakheti	41.703	43.1447	2	1	6	10	100	0	1	1	40	0	1	0	0	0	30	0	0	60	10	0	0	0	0	0	0	0	0	0	1	0	0	0	19	S	910	0	0	1	1	0	1	1	1
121	84	Gulgula	Telavi	Kakheti	41.703	43.1447	2	1	7	0	100	0	1	1	35	0	1	0	0	0	40	0	0	40	20	0	0	0	0	0	0	0	0	0	0	1	0	0	10	S	910	0	0	1	1	1	0	1	0
204	85	Kisiskhevi	Telavi	Kakheti	41.895	45.5466	0	0	5	0	100	0	1	0	0	0	0	0	0	1	70	0	0	0	30	0	0	0	0	0	0	0	0	0	0	1	0	0	5	S	653	0	0	0	1	1	1	1	0
205	86	Kisiskhevi	Telavi	Kakheti	41.895	45.5466	1	0	3	0	100	0	1	0	0	0	0	0	0	1	80	0	0	0	20	0	0	0	0	0	0	0	0	0	1	0	0	0	4	S	653	1	1	0	1	1	0	0	0
27	87	Akura	Telavi	Kakheti	41.8597	45.623	1	0	5	0	100	0	1	0	0	0	0	0	1	0	60	0	0	0	40	0	0	0	0	0	0	0	0	0	0	1	0	0	6	S	617	1	1	1	1	1	0	1	0
28	88	Akura	Telavi	Kakheti	41.8597	45.623	18	2	20	20	40	60	1	0	45	0	0	0	0	1	50	0	0	50	0	0	0	0	0	0	0	0	0	0	1	0	0	0	60	L	617	0	0	4	1	1	1	1	1
405	89	Telavi	Telavi	Kakheti	41.9127	45.4772	0	0	0	2	100	0	1	0	0	0	1	0	0	0	40	0	0	0	60	0	0	0	0	0	0	0	0	0	0	1	0	1	2	S	740	0	0	0	1	1	0	1	0
406	90	Telavi	Telavi	Kakheti	41.9127	45.4772	0	0	0	2	100	0	1	0	0	0	1	0	0	0	60	0	0	0	40	0	0	0	0	0	0	0	0	0	0	1	0	0	2	S	740	0	0	0	1	1	0	1	0
470	91	Zemo-Bodbe	Signagi	Kakheti	41.6	45.9	5	1	2	5	100	0	1	0	10	0	1	0	0	0	100	0	0	0	0	0	0	0	0	0	0	0	0	0	0	1	1	0	13	S	889	0	0	0	0	0	0	0	0
130	92	Jugaani	Signagi	Kakheti	41.5897	45.9916	1	0	1	0	100	0	1	0	3	0	1	0	0	0	100	0	0	0	0	0	0	0	0	0	0	0	0	0	0	1	1	0	2	S	418	0	0	0	1	0	1	0	0
70	93	Bodbiskhevi	Signagi	Kakheti	41.5858	45.9411	3	1	1	8	100	0	1	0	10	0	1	0	0	0	100	0	0	0	0	0	0	0	0	0	0	0	0	0	0	1	0	0	13	S	689	0	0	0	0	0	0	0	0
419	94	Tsnori	Signagi	Kakheti	41.6136	45.968	2	0	1	10	100	0	1	0	5	0	1	0	0	0	100	0	0	0	0	0	0	0	0	0	0	0	0	0	0	1	0	0	13	S	351	0	0	0	0	0	0	0	0
447	95	Vakiri	Signagi	Kakheti	41.638	45.92	3	1	1	0	100	0	1	0	10	0	1	0	0	0	100	0	0	0	0	0	0	0	0	0	0	0	0	0	0	1	1	0	5	S	494	0	0	0	0	0	0	0	0
37	96	Anaga	Signagi	Kakheti	41.65	45.9	2	1	4	0	100	0	1	0	5	0	0	0	1	0	100	0	0	0	0	0	0	0	0	0	0	0	0	0	1	0	1	0	7	S	577	0	0	0	1	0	1	1	1
38	97	Anaga	Signagi	Kakheti	41.65	45.9	2	0	1	0	100	0	0	0	30	0	1	0	0	0	100	0	0	0	0	0	0	0	100	0	0	0	0	0	0	1	0	0	3	S	577	0	0	0	0	0	0	0	0
231	98	Kvemo-Magharo	Signagi	Kakheti	41.57	45.8316	1	1	3	8	100	0	1	0	30	0	0	0	0	1	0	0	0	100	0	0	0	0	0	0	0	0	0	0	0	1	0	0	13	S	620	0	0	0	1	1	0	0	0
232	99	Kvemo-Magharo	Signagi	Kakheti	41.57	45.8316	2	1	10	15	100	0	1	0	0	0	1	0	0	0	100	0	0	0	0	0	0	0	0	0	0	0	0	0	1	0	0	0	28	S	620	1	1	2	1	1	1	0	0
39	100	Anaga	Signagi	Kakheti	41.65	45.9	1	1	1	10	100	0	1	0	30	0	1	0	0	0	100	0	0	0	0	0	0	0	0	0	0	0	0	0	0	1	0	0	13	S	577	0	0	0	0	0	0	0	0
40	101	Anaga	Signagi	Kakheti	41.65	45.9	1	0	0	2	100	0	1	0	5	0	1	0	0	0	100	0	0	0	0	0	0	0	0	0	0	0	0	0	0	1	1	0	3	S	577	0	0	0	0	0	0	0	0
448	102	Vakiri	Signagi	Kakheti	41.638	45.92	3	1	1	0	100	0	1	0	10	0	1	0	0	0	100	0	0	0	0	0	0	100	0	0	0	0	0	0	0	0	1	0	5	S	494	0	0	0	0	0	0	0	0
41	103	Anaga	Signagi	Kakheti	41.65	45.9	1	2	1	12	100	0	1	0	12	0	1	0	0	0	70	0	0	0	30	0	0	0	0	0	0	0	0	0	0	0	1	0	16	S	577	0	0	0	0	0	0	0	0
471	104	Zemo-Bodbe	Signagi	Kakheti	41.6	45.9	4	2	3	9	100	0	1	0	40	0	1	0	0	0	100	0	0	0	0	0	0	100	0	0	0	0	0	0	0	1	0	0	18	S	889	0	0	0	0	0	0	0	0
449	105	Vakiri	Signagi	Kakheti	41.638	45.92	2	1	4	5	50	50	0	0	10	0	1	0	0	0	100	0	0	0	0	0	30	100	0	0	0	0	1	0	0	1	0	0	12	S	494	1	1	83	1	1	1	0	0
481	106	Zemo-Nashovari	Lagodekhi	Kakheti	41.8166	46	0	1	0	0	100	0	1	0	0	0	0	0	0	0	100	0	0	0	0	0	5	100	0	0	0	0	1	0	1	1	0	0	1	S	249	0	0	0	0	0	0	0	0
482	107	Zemo-Nashovari	Lagodekhi	Kakheti	41.8166	46	1	2	0	7	100	0	0	0	5	0	0	0	0	1	100	0	0	0	0	0	5	100	0	0	0	0	1	0	1	1	0	0	10	S	249	0	0	1	0	0	0	0	0
43	108	Apeni	Lagodekhi	Kakheti	41.8052	46.0141	1	0	4	0	100	0	1	0	0	0	0	0	1	0	100	0	0	0	0	0	20	100	0	0	0	0	0	0	1	1	0	0	5	S	241	0	0	2	1	1	0	0	0
334	109	Podaani	Lagodekhi	Kakheti	41.7833	46.0166	0	2	2	0	100	0	1	0	0	0	0	0	0	1	100	0	0	0	0	0	0	0	0	0	0	0	0	0	0	1	0	0	4	S	226	0	0	0	0	0	0	0	0
44	110	Apeni	Lagodekhi	Kakheti	41.8052	46.0141	1	2	0	0	100	0	0	0	10	0	0	0	0	1	100	0	0	0	0	0	5	100	0	0	0	0	1	0	0	1	0	0	3	S	241	1	1	2	0	0	0	0	0
45	111	Apeni	Lagodekhi	Kakheti	41.8052	46.0141	1	0	3	7	100	0	1	0	0	0	0	0	1	0	100	0	0	0	0	0	0	0	0	0	0	0	0	0	1	0	0	0	11	S	241	0	0	2	1	1	0	0	0
46	112	Apeni	Lagodekhi	Kakheti	41.8052	46.0141	0	2	2	0	100	0	1	0	0	0	0	0	0	0	100	0	0	0	0	0	0	0	0	0	0	0	0	0	1	1	0	0	4	S	241	1	1	0	1	1	0	0	0
47	113	Apeni	Lagodekhi	Kakheti	41.8052	46.0141	0	1	2	0	100	0	1	0	0	0	0	0	0	1	70	0	0	0	30	0	5	100	0	0	0	0	0	0	0	1	0	0	3	S	241	1	1	0	1	1	0	0	0
335	114	Podaani	Lagodekhi	Kakheti	41.7833	46.0166	3	0	0	15	100	0	1	0	10	0	0	0	0	0	100	0	0	0	0	0	0	0	0	0	0	0	0	0	0	1	0	0	18	S	226	1	1	5	1	1	1	0	1
336	115	Podaani	Lagodekhi	Kakheti	41.7833	46.0166	1	1	0	6	100	0	1	0	0	0	0	0	0	1	60	0	0	0	40	0	5	100	0	0	0	0	0	0	1	1	0	0	8	S	226	1	1	0	0	0	0	0	0
337	116	Podaani	Lagodekhi	Kakheti	41.7833	46.0166	1	0	0	7	100	0	1	0	5	0	0	0	1	0	100	0	0	0	0	0	5	100	0	0	0	0	1	0	1	1	0	0	8	S	226	1	1	1	0	0	0	0	0
338	117	Podaani	Lagodekhi	Kakheti	41.7833	46.0166	0	1	1	1	100	0	1	0	0	0	0	0	0	1	100	0	0	0	0	0	5	100	0	0	0	0	0	0	1	1	0	0	3	S	226	1	1	0	0	0	0	0	0
339	118	Podaani	Lagodekhi	Kakheti	41.7833	46.0166	0	3	3	0	100	0	1	0	0	0	0	0	0	0	100	0	0	0	0	0	0	100	0	0	0	0	0	0	0	1	0	0	6	S	226	0	0	0	0	0	0	0	0
340	119	Podaani	Lagodekhi	Kakheti	41.7833	46.0166	0	0	3	0	100	0	1	0	0	0	0	0	1	0	100	0	0	0	0	0	5	100	0	0	0	0	1	0	1	1	0	0	3	S	226	0	0	0	0	0	0	0	0
341	120	Podaani	Lagodekhi	Kakheti	41.7833	46.0166	2	0	1	18	100	0	1	0	5	0	0	0	0	1	100	0	0	0	0	0	5	100	0	0	0	0	0	0	1	1	0	0	21	S	226	0	0	0	0	0	0	0	0
386	121	Sergieti	Martvili	Samegrelo-Zemo Svaneti	42.3986	42.3525	4	2	4	2	100	0	0	0	30	1	0	0	0	1	100	0	0	0	0	0	10	100	0	0	0	0	1	1	0	0	0	0	12	S	149	1	1	1	1	1	1	0	0
477	122	Zemo-Nagvazavo	Martvili	Samegrelo-Zemo Svaneti	42.3902	42.3672	2	0	1	0	0	100	0	0	30	0	0	0	0	1	100	0	0	0	0	0	5	100	0	0	0	0	1	1	0	0	0	0	3	S	153	0	0	0	1	1	1	0	0
478	123	Zemo-Nagvazavo	Martvili	Samegrelo-Zemo Svaneti	42.3902	42.3672	1	2	0	0	100	0	0	0	20	0	0	0	0	1	70	0	0	0	30	0	0	100	0	0	0	0	0	1	0	0	0	0	3	S	153	0	0	0	1	1	0	0	0
413	124	Tsinakverkve	Martvili	Samegrelo-Zemo Svaneti	42.4	42.3333	2	1	1	0	0	100	0	0	35	0	0	0	0	1	65	0	0	0	35	0	5	100	0	0	0	0	1	1	0	0	0	0	4	S	148	1	1	0	1	1	1	0	0
268	125	Martvili	Martvili	Samegrelo-Zemo Svaneti	42.4152	42.3738	2	0	1	0	100	0	0	0	30	0	0	0	1	0	70	0	0	0	30	30	10	100	0	0	0	0	0	1	0	0	0	0	3	S	173	0	0	1	1	1	1	0	0
479	126	Zemo-Nagvazavo	Martvili	Samegrelo-Zemo Svaneti	42.3902	42.3672	2	3	0	0	100	0	0	0	35	0	0	0	1	0	100	0	0	0	0	0	10	100	0	0	0	0	0	1	0	0	0	0	5	S	153	0	0	0	1	1	1	0	0
480	127	Zemo-Nagvazavo	Martvili	Samegrelo-Zemo Svaneti	42.3902	42.3672	3	0	0	0	100	0	0	0	30	0	0	0	0	1	70	0	0	0	30	0	10	100	0	0	0	0	1	1	0	0	0	0	3	S	153	1	1	1	1	1	1	0	0
295	128	Najakhavo	Martvili	Samegrelo-Zemo Svaneti	42.344311	42.309326	2	0	1	0	100	0	0	0	40	0	0	0	0	1	70	0	0	0	30	0	5	100	0	0	0	0	1	1	0	0	0	0	3	S	103	0	0	0	1	0	1	0	0
296	129	Najakhavo	Martvili	Samegrelo-Zemo Svaneti	42.344311	42.309326	1	1	1	0	100	0	0	0	10	0	0	0	0	1	80	0	0	0	20	80	5	100	0	0	0	0	1	1	0	0	0	0	3	S	103	1	1	0	1	1	1	0	0
269	130	Martvili	Martvili	Samegrelo-Zemo Svaneti	42.4152	42.3738	3	1	0	0	0	100	1	0	40	0	0	0	0	1	80	0	0	0	20	20	10	100	0	0	0	0	0	1	0	0	0	0	4	S	173	1	1	0	1	1	1	0	1
199	131	Khuntsi	Martvili	Samegrelo-Zemo Svaneti	42.385	42.4061	6	2	0	0	100	0	0	0	50	0	0	0	0	1	80	0	0	0	20	0	5	100	0	0	0	0	1	1	0	0	0	0	8	S	159	0	0	0	1	1	0	0	0
200	132	Khuntsi	Martvili	Samegrelo-Zemo Svaneti	42.385	42.4061	3	1	0	10	100	0	1	0	20	0	0	0	0	1	80	0	0	0	20	0	5	100	0	0	0	0	1	1	0	0	0	0	14	S	159	1	1	0	1	0	1	1	0
201	133	Khuntsi	Martvili	Samegrelo-Zemo Svaneti	42.385	42.4061	3	1	0	0	100	0	1	0	35	0	0	0	0	1	80	0	0	0	20	0	10	100	0	0	0	0	1	1	0	0	0	0	4	S	159	1	1	1	1	1	1	0	0
202	134	Khuntsi	Martvili	Samegrelo-Zemo Svaneti	42.385	42.4061	3	2	0	0	100	0	0	0	30	0	0	0	0	1	80	0	0	0	20	0	5	100	0	0	0	0	1	1	0	0	0	0	5	S	159	1	1	2	1	1	1	0	0
270	135	Martvili	Martvili	Samegrelo-Zemo Svaneti	42.4152	42.3738	1	3	0	0	100	0	1	0	40	0	0	0	0	1	85	0	0	0	15	0	5	100	0	0	0	0	1	1	0	0	0	0	4	S	173	1	1	0	1	0	1	1	0
467	136	Zanati	Abasha	Samegrelo-Zemo Svaneti	42.2169	42.1302	2	0	1	0	100	0	0	0	30	0	0	0	0	1	80	0	0	0	20	0	5	100	0	0	0	0	1	1	0	0	0	0	3	S	16	1	1	2	1	1	1	0	0
363	137	Samikao	Abasha	Samegrelo-Zemo Svaneti	42.2852	42.3211	3	1	8	0	100	0	0	0	40	0	0	0	0	1	70	0	0	0	30	0	10	100	0	0	0	0	1	1	0	0	0	0	12	S	74	1	1	0	1	1	1	0	0
261	138	Maidani	Abasha	Samegrelo-Zemo Svaneti	42.2805	42.3152	1	1	6	0	100	0	1	0	35	0	0	0	0	1	80	0	0	0	20	0	10	100	0	0	0	0	1	1	0	0	0	0	8	S	68	1	1	1	1	1	1	0	0
262	139	Maidani	Abasha	Samegrelo-Zemo Svaneti	42.2805	42.3152	2	1	0	0	100	0	1	0	0	0	0	0	0	1	90	0	0	0	10	0	5	100	0	0	0	0	1	1	0	0	0	0	3	S	68	0	0	0	1	1	1	0	0
364	140	Samikao	Abasha	Samegrelo-Zemo Svaneti	42.2852	42.3211	2	1	2	0	100	0	0	0	35	0	0	0	0	1	65	0	0	0	35	0	5	100	0	0	0	0	1	1	0	0	0	0	5	S	74	1	1	0	1	1	1	0	0
263	141	Maidani	Abasha	Samegrelo-Zemo Svaneti	42.2805	42.3152	2	0	0	18	100	0	0	0	30	0	0	0	1	0	70	0	0	0	30	30	10	100	0	0	0	0	0	1	0	0	0	0	20	S	68	0	0	1	1	1	1	0	0
317	142	Ontopo	Abasha	Samegrelo-Zemo Svaneti	42.2533	42.2525	3	1	0	0	100	0	0	0	30	0	0	0	0	1	80	0	0	0	20	0	5	100	0	0	0	0	1	1	0	0	0	0	4	S	43	0	0	0	1	1	0	0	0
264	143	Maidani	Abasha	Samegrelo-Zemo Svaneti	42.2805	42.3152	3	1	1	0	100	0	0	0	0	0	0	0	0	1	85	0	0	0	15	0	5	100	0	0	0	0	1	1	0	0	0	0	5	S	68	0	0	0	1	1	1	0	0
1	144	Abasha	Abasha	Samegrelo-Zemo Svaneti	42.1941	42.2241	1	1	1	0	100	0	0	0	10	0	0	0	0	1	80	0	0	0	20	80	5	100	0	0	0	0	1	1	0	0	0	0	3	S	22	0	0	0	1	1	1	0	0
312	145	Noghokhani	Abasha	Samegrelo-Zemo Svaneti	42.22216	42.255517	2	1	7	0	0	100	1	0	40	0	0	0	0	1	80	0	0	0	20	0	10	100	0	0	0	0	1	1	0	0	0	0	10	S	30	0	0	0	1	1	1	0	1
468	146	Zanati	Abasha	Samegrelo-Zemo Svaneti	42.2169	42.1302	3	0	4	0	100	0	0	0	40	0	0	0	0	1	70	0	0	0	30	0	5	100	0	0	0	0	1	1	0	0	0	0	7	S	16	0	0	0	1	0	1	0	0
265	147	Maidani	Abasha	Samegrelo-Zemo Svaneti	42.2805	42.3152	1	2	1	0	100	0	0	0	20	0	0	0	0	1	70	0	0	0	30	0	10	100	0	0	0	0	1	1	0	0	0	0	4	S	68	1	1	1	1	1	1	0	0
318	148	Ontopo	Abasha	Samegrelo-Zemo Svaneti	42.2533	42.2525	1	1	1	0	100	0	0	0	20	0	0	0	0	1	70	0	0	0	30	0	10	100	0	0	0	0	1	1	0	0	0	0	3	S	43	1	1	0	1	1	0	0	0
266	149	Maidani	Abasha	Samegrelo-Zemo Svaneti	42.2805	42.3152	3	1	0	0	100	0	0	1	35	0	0	0	1	0	100	0	0	0	0	0	10	100	0	0	0	0	1	1	0	0	0	0	4	S	68	0	0	0	1	1	1	0	0
109	150	Gezati	Abasha	Samegrelo-Zemo Svaneti	42.2405	42.2891	2	1	2	0	100	0	1	1	20	0	0	0	0	1	80	0	0	0	20	0	5	100	0	0	0	0	1	1	0	0	0	0	5	S	42	1	1	0	1	0	1	1	0
400	151	Teklati	Senaki	Samegrelo-Zemo Svaneti	42.2611	42.0325	2	0	0	0	100	0	0	0	50	0	0	0	1	0	80	0	0	0	20	0	10	100	0	0	0	0	1	1	0	0	0	0	2	S	17	3	1	1	0	0	0	0	0
401	152	Teklati	Senaki	Samegrelo-Zemo Svaneti	42.2611	42.0325	1	0	0	1	100	0	0	0	10	0	0	0	1	0	100	0	0	0	0	0	20	100	0	0	0	0	1	1	0	0	0	0	2	S	17	3	1	1	0	0	0	0	0
466	153	Zana	Senaki	Samegrelo-Zemo Svaneti	42.3922	42.1011	2	0	2	9	100	0	0	0	5	0	0	0	1	0	70	0	0	0	30	0	20	100	0	0	0	0	1	1	0	0	0	0	13	S	78	2	1	25	0	0	0	0	0
402	154	Teklati	Senaki	Samegrelo-Zemo Svaneti	42.2611	42.0325	0	0	0	5	100	0	0	0	10	0	0	0	1	0	70	0	0	0	30	0	20	70	30	0	0	0	1	1	0	0	0	0	5	S	17	2	1	1	0	0	0	0	0
403	155	Teklati	Senaki	Samegrelo-Zemo Svaneti	42.2611	42.0325	3	0	0	1	100	0	0	0	30	0	0	0	1	0	100	0	0	0	0	0	20	100	0	0	0	0	1	1	0	0	0	0	4	S	17	2	1	1	0	0	0	0	0
437	156	Ushapati	Senaki	Samegrelo-Zemo Svaneti	42.395	42.1505	1	1	5	12	100	0	0	0	20	0	0	0	0	1	70	0	0	0	30	0	30	100	0	0	0	0	1	1	0	0	0	0	19	S	114	2	1	4	1	0	1	0	0
438	157	Ushapati	Senaki	Samegrelo-Zemo Svaneti	42.395	42.1505	1	0	1	10	100	0	0	0	20	0	0	0	1	0	80	0	0	0	20	0	20	100	0	0	0	0	1	1	0	0	0	0	12	S	114	2	1	1	0	0	0	0	0
439	158	Ushapati	Senaki	Samegrelo-Zemo Svaneti	42.395	42.1505	2	0	0	21	100	0	0	0	20	0	0	0	1	0	40	0	0	0	60	0	0	100	0	0	0	0	0	1	0	0	0	0	23	S	114	3	1	1	1	1	1	0	0
382	159	Senaki	Senaki	Samegrelo-Zemo Svaneti	42.2688	42.0791	1	1	1	2	0	100	1	0	30	0	0	0	1	0	80	0	0	20	0	0	20	80	0	20	0	0	1	0	0	1	0	0	5	S	35	1	1	1	0	0	0	0	0
383	160	Senaki	Senaki	Samegrelo-Zemo Svaneti	42.2688	42.0791	2	0	1	0	100	0	0	0	20	0	0	0	0	1	80	0	0	0	20	0	20	100	0	0	0	0	1	1	0	0	0	0	3	S	35	1	1	1	0	0	0	0	0
343	161	Potskho	Senaki	Samegrelo-Zemo Svaneti	42.428205	42.170542	2	0	1	5	100	0	0	0	10	0	0	0	0	1	70	0	0	0	30	0	20	100	0	0	0	0	1	1	0	0	0	0	8	S	117	0	0	1	0	0	0	0	0
404	162	Teklati	Senaki	Samegrelo-Zemo Svaneti	42.2611	42.0325	2	3	0	0	100	0	0	0	10	0	0	0	0	1	100	0	0	0	0	0	30	100	0	0	0	0	1	0	1	0	0	0	5	S	17	1	1	2	0	0	0	0	0
96	163	Dzveli Senaki	Senaki	Samegrelo-Zemo Svaneti	42.2916	42.1452	4	1	0	4	100	0	0	0	30	0	0	0	0	1	70	0	0	30	0	0	30	100	0	0	0	0	1	1	0	0	0	0	9	S	41	1	1	1	0	0	0	0	0
384	164	Senaki	Senaki	Samegrelo-Zemo Svaneti	42.2688	42.0791	2	1	15	10	100	0	1	0	40	0	0	0	0	1	30	0	20	0	50	0	60	0	0	0	0	100	1	1	0	0	0	0	28	S	35	1	1	2	1	1	1	0	0
385	165	Senaki	Senaki	Samegrelo-Zemo Svaneti	42.2688	42.0791	1	1	1	3	100	0	1	0	20	0	0	0	1	0	70	0	0	0	30	0	20	100	0	0	0	0	1	1	0	0	0	0	6	S	35	2	1	1	1	1	0	0	0
131	166	Jvari	Tsalenjikha	Samegrelo-Zemo Svaneti	42.7138	42.0536	3	0	0	8	100	0	0	0	40	0	0	0	1	0	80	0	0	0	20	0	20	100	0	0	0	0	1	1	0	0	0	0	11	S	329	1	1	2	0	0	0	0	0
132	167	Jvari	Tsalenjikha	Samegrelo-Zemo Svaneti	42.7138	42.0536	3	1	1	5	100	0	0	0	0	0	0	0	1	0	60	0	0	0	40	0	0	60	0	0	40	0	0	1	0	0	0	0	10	S	329	0	0	1	1	0	1	0	0
74	168	Chkvaleri	Tsalenjikha	Samegrelo-Zemo Svaneti	42.705	42.1002	3	1	2	6	100	0	0	0	0	0	0	0	1	0	80	0	0	0	20	10	20	60	0	0	40	0	0	1	0	0	0	0	12	S	479	2	1	1	0	0	0	0	0
327	169	Pakhulani	Tsalenjikha	Samegrelo-Zemo Svaneti	42.6644	41.97	4	1	2	9	100	0	0	0	20	0	0	0	1	0	70	0	0	0	30	0	30	100	0	0	0	0	1	1	0	0	0	0	16	S	282	3	1	4	0	0	0	0	0
75	170	Chkvaleri	Tsalenjikha	Samegrelo-Zemo Svaneti	42.705	42.1002	3	1	1	5	100	0	0	0	0	0	0	0	1	0	70	0	0	0	30	20	20	50	0	0	50	0	1	1	0	0	0	0	10	S	479	0	0	1	0	0	0	0	0
71	171	Chale	Tsalenjikha	Samegrelo-Zemo Svaneti	42.7022	42.0425	4	2	1	7	100	0	0	0	0	0	0	0	1	0	70	0	0	0	30	20	40	60	0	0	40	0	1	1	0	0	0	0	14	S	302	0	0	2	1	1	1	0	0
72	172	Chale	Tsalenjikha	Samegrelo-Zemo Svaneti	42.7022	42.0425	3	1	1	4	100	0	0	0	0	0	0	0	1	0	80	0	0	0	20	0	0	40	0	0	60	0	0	1	0	0	0	0	9	S	302	0	0	1	0	0	0	0	0
328	173	Pakhulani	Tsalenjikha	Samegrelo-Zemo Svaneti	42.6644	41.97	3	1	1	5	100	0	0	0	0	0	0	0	1	0	70	0	0	0	30	0	10	40	0	0	60	0	1	1	0	0	0	0	10	S	282	2	1	1	0	0	0	0	0
133	174	Jvari	Tsalenjikha	Samegrelo-Zemo Svaneti	42.7138	42.0536	5	1	2	7	100	0	0	0	30	0	1	0	1	0	70	0	0	0	30	20	0	40	0	0	60	0	0	1	0	0	0	0	15	S	329	0	0	2	0	0	0	0	0
134	175	Jvari	Tsalenjikha	Samegrelo-Zemo Svaneti	42.7138	42.0536	3	1	1	6	100	0	0	0	10	0	0	0	1	0	80	0	0	0	20	0	0	100	0	0	0	0	0	1	0	0	0	0	11	S	329	2	1	1	0	0	0	0	0
135	176	Jvari	Tsalenjikha	Samegrelo-Zemo Svaneti	42.7138	42.0536	4	2	1	8	100	0	0	0	20	0	0	0	1	0	70	0	0	0	30	0	0	100	0	0	0	0	0	1	0	0	0	0	15	S	329	0	0	2	1	0	0	1	0
273	177	Medani	Tsalenjikha	Samegrelo-Zemo Svaneti	42.6761	42.1561	4	1	2	8	100	0	0	0	50	0	0	0	1	0	80	0	0	0	20	20	10	60	0	0	40	0	1	1	0	0	0	0	15	S	458	0	0	1	0	0	0	0	0
136	178	Jvari	Tsalenjikha	Samegrelo-Zemo Svaneti	42.7138	42.0536	3	1	1	6	100	0	0	0	20	0	1	0	1	0	100	0	0	0	0	0	0	100	0	0	0	0	0	1	0	0	0	0	11	S	329	2	1	2	0	0	0	0	0
137	179	Jvari	Tsalenjikha	Samegrelo-Zemo Svaneti	42.7138	42.0536	3	1	1	5	100	0	0	0	10	0	0	0	1	0	80	0	0	0	20	0	20	100	0	0	0	0	1	1	0	0	0	0	10	S	329	1	1	2	0	0	0	0	0
257	180	Lia	Tsalenjikha	Samegrelo-Zemo Svaneti	42.6533	42.0219	3	2	1	6	100	0	0	0	0	0	0	0	1	0	70	0	0	0	30	0	40	100	0	0	0	0	1	1	0	0	0	0	12	S	355	2	1	2	0	0	0	0	0
128	181	Iyeli	Mestia	Samegrelo-Zemo Svaneti	43	42.75	2	4	3	3	100	0	0	0	0	0	0	0	0	1	70	10	0	10	10	0	0	100	0	0	0	0	0	1	0	0	0	0	12	S	1907	1	1	10	0	0	0	0	0
241	182	Lakhiri	Mestia	Samegrelo-Zemo Svaneti	43.058	42.8091	5	2	1	1	100	0	0	0	0	0	0	0	0	1	50	20	10	20	0	0	50	100	0	0	0	0	0	1	0	0	0	0	9	S	1720	1	1	10	0	0	0	0	0
422	183	Tsvirmi	Mestia	Samegrelo-Zemo Svaneti	43.0208	42.8136	1	0	2	0	100	0	0	0	0	0	1	0	0	0	50	10	50	10	0	0	100	100	0	0	0	0	0	1	0	0	0	0	3	S	1949	1	1	18	0	0	0	0	0
423	184	Tsvirmi	Mestia	Samegrelo-Zemo Svaneti	43.0208	42.8136	1	1	0	1	50	50	0	0	0	0	1	0	0	0	40	10	40	10	0	0	0	100	0	0	0	0	0	1	0	0	0	0	3	S	1949	1	1	10	0	0	0	0	0
424	185	Tsvirmi	Mestia	Samegrelo-Zemo Svaneti	43.0208	42.8136	1	1	1	7	100	0	0	0	0	0	0	0	1	0	0	100	0	0	0	0	0	100	0	0	0	0	0	1	0	0	0	0	10	S	1949	1	1	22	0	0	0	0	0
425	186	Tsvirmi	Mestia	Samegrelo-Zemo Svaneti	43.0208	42.8136	1	2	1	1	100	0	0	0	0	0	0	0	1	0	50	10	30	10	0	0	20	100	0	0	0	0	0	1	0	0	0	0	5	S	1949	1	1	10	0	0	0	0	0
426	187	Tsvirmi	Mestia	Samegrelo-Zemo Svaneti	43.0208	42.8136	1	2	1	0	100	0	0	0	0	0	0	0	1	0	0	100	0	0	0	0	100	100	0	0	0	0	1	1	0	0	0	0	4	S	1949	1	1	20	0	0	0	0	0
427	188	Tsvirmi	Mestia	Samegrelo-Zemo Svaneti	43.0208	42.8136	1	1	1	1	100	0	0	0	0	0	1	0	0	0	50	10	0	30	10	0	100	100	0	0	0	0	0	1	0	0	0	0	4	S	1949	1	1	10	0	0	0	0	0
248	189	Lenjeri	Mestia	Samegrelo-Zemo Svaneti	42.448983	43.046327	1	1	0	0	100	0	0	0	0	0	1	0	0	0	100	0	0	0	0	0	100	100	0	0	0	0	0	1	0	0	0	0	2	S	1466	0	0	1	0	0	0	0	0
242	190	Lalaid	Mestia	Samegrelo-Zemo Svaneti	42.419758	43.053351	2	1	3	0	100	0	0	0	0	0	1	0	0	0	100	0	0	0	0	50	100	100	0	0	0	0	0	1	0	0	0	0	6	S	1154	1	1	1	0	0	0	0	0
249	191	Lenjeri	Mestia	Samegrelo-Zemo Svaneti	42.448983	43.046327	1	1	2	0	100	0	0	0	0	0	1	0	0	0	100	0	0	0	0	50	100	100	0	0	0	0	0	1	0	0	0	0	4	S	1466	1	1	1	0	0	0	0	0
250	192	Lenjeri	Mestia	Samegrelo-Zemo Svaneti	42.448983	43.046327	1	1	1	0	100	0	0	0	0	0	1	0	0	0	100	0	0	0	0	50	100	100	0	0	0	0	0	1	0	0	0	0	3	S	1466	0	0	1	0	0	0	0	0
251	193	Lenjeri	Mestia	Samegrelo-Zemo Svaneti	42.448983	43.046327	1	0	0	0	100	0	0	0	0	0	1	0	0	0	100	0	0	0	0	0	100	100	0	0	0	0	0	1	0	0	0	0	1	S	1466	0	0	1	0	0	0	0	0
252	194	Lenjeri	Mestia	Samegrelo-Zemo Svaneti	42.448983	43.046327	1	2	3	0	100	0	0	0	0	0	1	0	0	0	100	0	0	0	0	50	100	100	0	0	0	0	0	1	0	0	0	0	6	S	1466	0	0	1	0	0	0	0	0
253	195	Lenjeri	Mestia	Samegrelo-Zemo Svaneti	42.448983	43.046327	1	2	1	0	100	0	0	0	0	0	1	0	0	0	100	0	0	0	0	0	100	100	0	0	0	0	0	1	0	0	0	0	4	S	1466	1	1	1	0	0	0	0	0
243	196	Lalaid	Mestia	Samegrelo-Zemo Svaneti	42.419758	43.053351	1	1	0	3	100	0	0	0	0	0	1	0	0	0	100	0	0	0	0	0	100	100	0	0	0	0	0	1	0	0	0	0	5	S	1154	1	1	1	0	0	0	0	0
299	197	Narazeni	Khobi	Samegrelo-Zemo Svaneti	42.4158	41.9588	1	0	1	3	100	0	0	0	100	0	0	0	1	1	100	0	0	0	0	80	0	100	0	0	0	0	0	1	0	0	0	0	5	S	46	1	1	1	0	0	0	0	0
346	198	Rubi	Zugdidi	Samegrelo-Zemo Svaneti	41.881943	42.564176	10	0	0	3	100	0	0	0	100	0	0	0	1	1	80	0	0	0	20	0	0	100	0	0	0	0	0	1	0	0	0	0	13	S	1842	1	1	1	0	0	0	0	0
110	199	Ghvishi	Zugdidi	Samegrelo-Zemo Svaneti	42.510093	41.866901	0	4	0	0	100	0	0	0	100	0	1	0	1	1	80	0	0	0	20	0	10	80	0	0	20	0	0	1	0	0	0	0	4	S	109	2	1	5	0	0	0	0	0
83	200	Darcheli	Zugdidi	Samegrelo-Zemo Svaneti	42.4341	41.7005	2	1	0	6	100	0	0	0	20	0	0	0	1	1	100	0	0	0	0	0	0	100	0	0	0	0	0	1	0	0	0	0	9	S	12	1	1	11	1	1	1	0	0
23	201	Akhalsopeli	Gori	Shida Kartli	41.7902	44.0975	1	1	2	1	100	0	0	0	100	0	0	0	1	0	80	0	0	0	20	80	0	100	0	0	0	0	0	1	0	0	0	0	5	S	104	1	1	10	0	0	0	0	0
347	202	Rubi	Zugdidi	Samegrelo-Zemo Svaneti	41.881943	42.564176	1	1	1	7	100	0	0	0	100	0	1	0	1	0	80	0	0	0	20	0	0	80	20	0	0	0	0	1	0	0	0	0	10	S	1842	1	1	2	0	0	0	0	0
322	203	Orsantia	Zugdidi	Samegrelo-Zemo Svaneti	42.468433	41.671009	2	3	2	19	100	0	0	0	100	0	1	0	1	1	50	0	0	0	50	0	20	100	0	0	0	0	1	1	0	0	0	0	26	S	15	3	1	5	0	0	0	0	0
24	204	Akhalsopeli	Gori	Shida Kartli	41.7902	44.0975	1	2	1	0	100	0	0	0	100	0	0	0	1	0	80	0	0	0	20	0	20	100	0	0	0	0	1	1	0	0	0	0	4	S	104	2	1	10	1	1	0	0	0
25	205	Akhalsopeli	Gori	Shida Kartli	41.7902	44.0975	1	0	0	0	100	0	0	0	100	0	0	0	1	0	80	0	0	0	20	0	0	90	0	0	10	0	0	1	0	0	0	0	1	S	104	1	1	2	0	0	0	0	0
348	206	Rubi	Zugdidi	Samegrelo-Zemo Svaneti	41.881943	42.564176	1	1	2	5	100	0	0	0	80	0	0	0	1	0	80	0	0	0	20	20	0	80	0	0	20	0	0	1	0	0	0	0	9	S	1842	1	1	3	0	0	0	0	0
26	207	Akhalsopeli	Gori	Shida Kartli	41.7902	44.0975	2	1	1	2	80	20	0	0	80	0	1	0	1	0	0	0	100	0	0	0	0	80	0	0	20	0	0	1	0	0	0	0	6	S	104	1	1	1	1	1	0	0	0
349	208	Rubi	Zugdidi	Samegrelo-Zemo Svaneti	41.881943	42.564176	2	0	1	0	100	0	0	0	80	0	0	0	1	0	80	0	0	0	20	0	0	20	0	0	0	0	0	1	0	0	0	0	3	S	1842	1	1	3	0	0	0	0	0
314	209	Odishi	Zugdidi	Samegrelo-Zemo Svaneti	42.5163	41.9205	1	0	1	1	100	0	1	0	80	0	1	0	1	0	80	0	0	0	20	0	0	100	0	0	0	0	0	1	0	0	0	0	3	S	145	1	1	10	0	0	0	0	0
84	210	Darcheli	Zugdidi	Samegrelo-Zemo Svaneti	42.4341	41.7005	2	1	1	2	100	0	0	0	80	0	1	0	1	1	80	0	0	0	20	0	0	80	20	0	0	0	0	1	0	0	0	0	6	S	12	1	1	3	0	0	0	0	0
315	211	Odishi	Zugdidi	Samegrelo-Zemo Svaneti	42.5163	41.9205	1	1	2	1	80	20	1	0	80	0	1	0	1	0	80	0	0	0	20	0	0	0	0	0	60	0	0	1	0	0	0	0	5	S	145	1	1	1	0	0	0	0	0
186	212	Khorga	Khobi	Samegrelo-Zemo Svaneti	42.2741	41.8391	2	0	1	3	100	0	0	0	10	0	0	0	0	1	100	0	0	0	0	40	20	100	0	0	0	0	0	1	0	0	0	0	6	S	6	2	1	0	0	0	0	0	0
187	213	Khorga	Khobi	Samegrelo-Zemo Svaneti	42.2741	41.8391	4	0	0	2	100	0	0	0	20	0	0	0	0	1	100	0	0	0	0	100	20	100	0	0	0	0	1	0	1	0	0	0	6	S	6	1	1	0	1	1	1	0	0
355	214	Sajijao	Khobi	Samegrelo-Zemo Svaneti	42.318216	41.882809	4	0	1	0	100	0	0	0	10	0	0	0	0	1	100	0	0	0	0	20	10	100	0	0	0	0	1	1	0	0	0	0	5	S	12	2	1	1	1	1	1	0	0
356	215	Sajijao	Khobi	Samegrelo-Zemo Svaneti	42.318216	41.882809	3	0	2	8	100	0	0	0	10	0	0	0	0	1	30	70	0	0	0	15	10	100	0	0	0	0	1	1	0	0	0	0	13	S	12	1	1	0	1	1	1	0	0
357	216	Sajijao	Khobi	Samegrelo-Zemo Svaneti	42.318216	41.882809	2	0	1	3	50	50	1	0	10	0	0	0	0	1	100	0	0	0	0	20	20	100	0	0	0	0	0	0	1	0	0	0	6	S	12	1	1	0	1	1	1	0	0
358	217	Sajijao	Khobi	Samegrelo-Zemo Svaneti	42.318216	41.882809	4	0	25	30	100	0	0	0	10	0	0	0	0	1	50	50	0	0	0	20	20	100	0	0	0	0	0	1	0	0	0	0	59	L	12	3	1	0	1	1	1	0	0
359	218	Sajijao	Khobi	Samegrelo-Zemo Svaneti	42.318216	41.882809	3	1	1	1	100	0	0	0	10	0	0	0	0	1	100	0	0	0	0	20	20	100	0	0	0	0	0	1	0	0	0	0	6	S	12	2	1	0	1	1	1	0	0
360	219	Sajijao	Khobi	Samegrelo-Zemo Svaneti	42.318216	41.882809	4	0	1	2	100	0	0	0	20	0	0	0	0	1	100	0	0	0	0	20	10	100	0	0	0	0	0	1	0	0	0	0	7	S	12	3	1	1	0	0	0	0	0
180	220	Khibula	Khobi	Samegrelo-Zemo Svaneti	42.456156	41.922114	3	0	0	2	100	0	0	0	20	0	0	0	1	1	100	0	0	0	0	30	20	100	0	0	0	0	1	1	0	0	0	0	5	S	118	1	1	1	0	0	0	0	0
181	221	Khibula	Khobi	Samegrelo-Zemo Svaneti	42.456156	41.922114	2	1	0	2	100	0	0	0	25	0	0	0	0	1	100	0	0	0	0	10	20	100	0	0	0	0	1	0	0	1	0	0	5	S	118	1	1	0	0	0	0	0	0
182	222	Khibula	Khobi	Samegrelo-Zemo Svaneti	42.456156	41.922114	3	0	1	5	100	0	0	0	30	0	0	0	0	1	100	0	0	0	0	30	10	100	0	0	0	0	0	1	0	0	0	0	9	S	118	1	1	2	1	1	1	0	0
183	223	Khibula	Khobi	Samegrelo-Zemo Svaneti	42.456156	41.922114	2	1	1	0	100	0	0	0	30	0	0	0	0	1	100	0	0	0	0	10	10	100	0	0	0	0	1	0	1	0	0	0	4	S	118	3	1	2	0	0	0	0	0
184	224	Khibula	Khobi	Samegrelo-Zemo Svaneti	42.456156	41.922114	2	1	1	0	100	0	0	0	10	0	0	0	0	1	100	0	0	0	0	20	10	100	0	0	0	0	0	0	0	1	0	0	4	S	118	1	1	0	0	0	0	0	0
185	225	Khibula	Khobi	Samegrelo-Zemo Svaneti	42.456156	41.922114	3	0	1	7	100	0	0	0	25	0	0	0	0	1	100	0	0	0	0	20	10	100	0	0	0	0	1	0	1	0	0	0	11	S	118	2	1	0	0	0	0	0	0
313	226	Nojikhevi	Khobi	Samegrelo-Zemo Svaneti	42.372677	42.330258	2	1	2	3	100	0	0	0	20	0	0	0	0	1	100	0	0	0	0	20	20	100	0	0	0	0	0	1	0	0	0	0	8	S	128	3	1	0	0	0	0	0	0
354	227	Sagvichio	Khobi	Samegrelo-Zemo Svaneti	42.2058	41.8708	2	2	2	2	100	0	0	0	10	0	0	0	1	1	100	0	0	0	0	50	10	100	0	0	0	0	0	1	0	0	0	0	8	S	4	1	1	0	1	1	0	0	0
160	228	Khabume	Chkhorotsku	Samegrelo-Zemo Svaneti	42.5683	42.1613	2	0	0	0	100	0	0	0	10	0	0	0	0	1	70	0	0	0	30	0	0	70	0	0	0	30	0	1	0	0	0	0	2	S	227	1	1	1	0	0	0	0	0
393	229	Taia	Chkhorotsku	Samegrelo-Zemo Svaneti	42.6036	42.2025	0	1	1	0	100	0	0	0	0	0	0	0	0	1	100	0	0	0	0	0	0	100	0	0	0	0	0	1	0	0	0	0	2	S	231	1	1	15	0	0	0	0	0
394	230	Taia	Chkhorotsku	Samegrelo-Zemo Svaneti	42.6036	42.2025	1	1	1	10	100	0	0	0	30	0	0	0	0	1	80	0	0	0	20	0	0	70	0	0	30	0	0	1	0	0	0	0	13	S	231	2	1	10	0	0	0	0	0
254	231	Lesichine	Chkhorotsku	Samegrelo-Zemo Svaneti	42.4358	42.1069	0	0	2	1	100	0	0	0	10	0	0	0	0	1	80	0	0	0	20	0	0	100	0	0	0	0	0	1	0	0	0	0	3	S	129	1	1	1	0	0	0	0	0
255	232	Lesichine	Chkhorotsku	Samegrelo-Zemo Svaneti	42.4358	42.1069	2	1	2	5	100	0	0	0	10	0	0	0	0	1	70	0	0	0	30	0	0	0	0	0	0	100	0	1	0	0	0	0	10	S	129	1	1	1	0	0	0	0	0
297	233	Napichkhovo	Chkhorotsku	Samegrelo-Zemo Svaneti	42.5816	42.2305	3	1	1	0	100	0	0	0	10	0	0	0	0	1	0	92	0	0	8	0	0	100	0	0	0	0	0	1	0	0	0	0	5	S	270	1	1	3	1	1	0	0	0
395	234	Taia	Chkhorotsku	Samegrelo-Zemo Svaneti	42.6036	42.2025	4	1	10	20	100	0	0	0	30	0	0	0	0	1	20	10	0	60	10	0	0	70	5	0	25	0	0	1	0	0	0	0	35	L	231	0	0	0	0	0	0	0	0
288	235	Mukhuri	Chkhorotsku	Samegrelo-Zemo Svaneti	42.625341	42.164826	2	1	3	14	100	0	0	0	40	0	0	0	0	1	50	0	0	50	0	10	10	70	0	0	0	20	1	1	0	0	0	0	20	S	268	1	1	0	0	0	0	0	0
396	236	Taia	Chkhorotsku	Samegrelo-Zemo Svaneti	42.6036	42.2025	2	1	4	9	100	0	0	0	10	0	0	0	0	1	20	70	0	7	3	0	0	60	0	0	40	0	0	1	0	0	0	0	16	S	231	0	0	1	0	0	0	0	0
397	237	Taia	Chkhorotsku	Samegrelo-Zemo Svaneti	42.6036	42.2025	3	1	4	49	100	0	1	0	40	0	1	0	0	1	60	0	0	35	5	0	5	60	0	0	20	20	0	0	0	1	0	0	57	L	231	0	0	0	1	1	0	0	1
289	238	Mukhuri	Chkhorotsku	Samegrelo-Zemo Svaneti	42.625341	42.164826	1	1	8	8	100	0	0	0	20	0	0	0	1	1	90	0	0	0	10	0	0	80	0	0	20	0	0	1	0	0	0	0	18	S	268	2	1	5	0	0	0	0	0
398	239	Taia	Chkhorotsku	Samegrelo-Zemo Svaneti	42.6036	42.2025	1	1	2	10	100	0	0	0	20	0	0	0	0	1	100	0	0	0	0	0	0	70	0	0	30	0	0	0	0	1	0	0	14	S	231	1	1	5	0	0	0	0	0
256	240	Lesichine	Chkhorotsku	Samegrelo-Zemo Svaneti	42.4358	42.1069	3	1	6	10	100	0	0	0	10	0	0	0	0	1	20	60	5	10	5	20	5	70	0	0	30	0	0	0	0	1	0	0	20	S	129	1	1	1	1	1	0	0	0
298	241	Napichkhovo	Chkhorotsku	Samegrelo-Zemo Svaneti	42.5816	42.2305	2	1	2	20	100	0	0	0	30	0	0	0	0	1	70	0	0	0	30	0	5	70	0	0	30	0	0	1	0	0	0	0	25	S	270	0	0	0	0	0	0	0	0
399	242	Taia	Chkhorotsku	Samegrelo-Zemo Svaneti	42.6036	42.2025	2	0	0	12	100	0	0	0	10	0	0	0	0	1	0	0	0	100	0	0	0	0	0	0	100	0	0	1	0	0	0	0	14	S	231	0	0	0	0	0	0	0	0
147	243	Kareli	Kareli	Shida Kartli	42.0244	43.9011	0	0	2	0	100	0	1	0	50	0	1	0	1	0	70	0	0	0	30	0	0	50	0	50	0	0	0	1	0	0	0	0	2	S	624	0	0	0	1	1	1	0	0
332	244	Plevi	Khashuri	Shida Kartli	42.0686	43.7111	2	0	1	14	100	0	0	0	50	0	1	1	1	0	60	0	20	10	10	0	40	80	10	0	10	0	1	1	0	0	0	0	17	S	777	0	0	0	1	1	0	0	1
148	245	Kareli	Kareli	Shida Kartli	42.0244	43.9011	0	0	4	0	100	0	1	0	50	0	1	0	1	1	60	10	0	10	20	20	0	60	10	0	20	10	0	1	0	0	0	0	4	S	624	0	0	0	1	1	1	0	1
149	246	Kareli	Kareli	Shida Kartli	42.0244	43.9011	0	0	3	0	100	0	1	0	50	1	1	0	1	1	60	20	0	10	10	20	20	50	0	0	50	0	0	1	0	0	0	0	3	S	624	0	0	0	0	0	0	0	0
150	247	Kareli	Kareli	Shida Kartli	42.0244	43.9011	0	0	3	0	100	0	1	0	50	0	1	0	1	0	80	0	0	10	10	30	20	60	10	0	30	0	0	1	0	0	0	0	3	S	624	0	0	0	1	1	1	0	1
151	248	Kareli	Kareli	Shida Kartli	42.0244	43.9011	0	0	2	0	100	0	1	0	100	0	1	0	1	1	70	0	0	10	20	0	0	30	0	0	40	30	0	0	0	1	0	0	2	S	624	0	0	0	1	1	1	0	0
203	249	Khvedureti Nizhniye	Kareli	Shida Kartli	42	43.9333	3	1	0	40	100	0	1	0	50	0	1	1	1	0	60	0	0	40	0	10	20	40	0	30	0	30	1	1	0	0	0	0	44	L	643	0	0	0	1	1	1	0	1
152	250	Kareli	Kareli	Shida Kartli	42.0244	43.9011	0	0	3	0	100	0	1	0	70	0	1	0	1	1	80	0	10	0	10	30	0	60	10	0	30	0	0	1	0	0	0	0	3	S	624	0	0	1	1	1	1	0	0
157	251	Kekhijvari	Kareli	Shida Kartli	42.0047	43.8572	0	0	2	0	100	0	1	0	40	0	1	0	1	1	70	10	0	0	20	30	0	60	0	20	20	0	0	0	0	1	0	0	2	S	675	0	0	0	1	1	1	0	1
456	252	Variani	Kareli	Shida Kartli	42.075278	44.031667	0	0	3	0	100	0	1	0	70	0	1	1	1	0	70	10	0	10	10	0	20	40	20	0	40	0	0	1	0	0	0	0	3	S	691	0	0	0	1	1	0	0	0
153	253	Kareli	Kareli	Shida Kartli	42.0244	43.9011	0	0	8	0	100	0	1	0	50	0	1	0	1	0	50	10	0	0	40	0	0	50	0	0	50	0	0	1	0	0	0	0	8	S	624	0	0	0	1	1	1	0	0
154	254	Kareli	Kareli	Shida Kartli	42.0244	43.9011	7	2	3	60	0	100	1	0	60	0	1	0	1	1	0	70	0	10	20	10	20	80	0	0	20	0	1	0	1	0	0	0	72	L	624	0	0	1	1	1	1	1	1
64	255	Bebnisi	Kareli	Shida Kartli	42.0325	43.918	6	1	0	10	100	0	1	0	50	0	1	1	0	1	70	0	0	10	20	30	20	80	10	0	10	0	1	0	1	0	1	0	17	S	654	0	0	0	1	1	0	1	0
361	256	Sakasheti	Kareli	Shida Kartli	42.0933	43.9688	0	0	4	0	100	0	1	0	50	0	1	0	0	1	70	10	0	0	20	20	0	80	10	0	10	0	0	0	0	1	0	0	4	S	724	0	0	0	1	1	1	0	1
350	257	Ruisi	Kareli	Shida Kartli	42.0344	43.9569	0	0	4	0	100	0	1	0	50	0	1	0	1	1	60	0	0	10	30	0	0	80	10	0	10	0	0	1	0	0	0	0	4	S	667	0	0	0	1	0	1	0	0
381	258	Sasireti	Kareli	Shida Kartli	42.070278	43.951111	0	0	2	0	100	0	1	0	50	0	1	0	0	1	70	0	0	10	20	10	10	70	0	0	20	10	0	1	0	0	0	0	2	S	716	0	0	0	1	1	1	0	0
362	259	Sakasheti	Kareli	Shida Kartli	42.0933	43.9688	0	0	2	0	100	0	1	0	0	0	1	0	1	0	70	0	0	10	20	20	0	60	0	0	40	0	0	0	1	0	0	0	2	S	724	0	0	0	1	1	1	0	0
158	260	Kekhijvari	Kareli	Shida Kartli	42.0047	43.8572	0	0	2	0	100	0	1	0	50	0	1	0	0	0	70	10	0	0	20	10	0	70	0	0	30	0	0	1	0	0	0	0	2	S	675	0	0	0	1	0	1	0	0
155	261	Kareli	Kareli	Shida Kartli	42.0244	43.9011	0	0	4	0	100	0	1	0	0	0	1	0	1	1	50	0	0	10	40	20	0	90	0	0	10	0	0	1	0	0	0	0	4	S	624	0	0	0	1	0	1	0	0
351	262	Ruisi	Kareli	Shida Kartli	42.0344	43.9569	1	0	1	10	0	100	1	0	70	1	1	0	0	0	60	10	0	10	20	10	10	60	10	0	10	10	1	1	0	0	0	0	12	S	667	0	0	0	1	1	1	0	0
353	263	Sagholasheni	Kareli	Shida Kartli	42.0705	43.8877	3	0	3	0	100	0	1	0	70	0	1	0	0	1	70	0	10	10	10	70	10	0	70	0	30	0	0	1	0	0	0	0	6	S	671	0	0	0	0	0	0	0	0
410	264	Tkoca	Kareli	Shida Kartli	42.026463	43.86549	0	3	0	0	100	0	1	0	80	0	1	0	1	0	80	0	0	20	0	20	0	60	20	0	10	10	0	1	0	0	0	0	3	S	638	0	0	0	1	1	0	1	0
411	265	Tkoca	Kareli	Shida Kartli	42.026463	43.86549	3	0	1	10	100	0	1	0	50	1	0	1	0	0	70	10	0	10	40	10	20	60	0	30	10	0	1	1	0	0	0	0	14	S	638	0	0	1	0	0	0	0	0
65	266	Bebnisi	Kareli	Shida Kartli	42.0325	43.918	0	0	2	0	100	0	1	0	60	0	1	0	1	0	60	10	0	0	30	0	0	0	0	0	0	0	0	0	1	0	0	0	2	S	654	0	0	2	1	1	0	0	0
66	267	Bebnisi	Kareli	Shida Kartli	42.0325	43.918	0	0	2	0	100	0	1	0	60	0	1	0	0	1	50	10	0	10	30	10	0	60	10	0	30	0	0	1	0	0	0	0	2	S	654	0	0	0	1	0	1	0	0
333	268	Plevi	Khashuri	Shida Kartli	42.0686	43.7111	2	0	2	8	100	0	1	0	60	0	1	0	0	1	60	10	0	10	20	20	0	60	0	0	20	20	0	0	1	0	0	0	12	S	777	0	0	1	1	1	1	0	0
67	269	Bebnisi	Kareli	Shida Kartli	42.0325	43.918	0	0	2	0	100	0	1	0	60	0	1	0	1	0	50	10	0	0	40	0	0	50	0	0	30	20	0	1	0	0	0	0	2	S	654	0	0	0	1	1	1	0	0
412	270	Tkoca	Kareli	Shida Kartli	42.026463	43.86549	0	0	2	0	100	0	1	0	40	0	1	0	1	0	70	10	0	10	30	0	0	100	0	0	0	0	0	0	1	0	0	0	2	S	638	0	0	0	1	0	1	0	0
68	271	Bebnisi	Kareli	Shida Kartli	42.0325	43.918	0	0	5	8	100	0	1	0	40	0	0	0	1	0	70	0	0	20	10	0	0	100	0	0	0	0	0	0	0	0	0	0	13	S	654	0	0	1	0	0	0	0	0
156	272	Kareli	Kareli	Shida Kartli	42.0244	43.9011	0	0	4	0	100	0	1	0	50	0	1	0	1	1	50	10	10	10	20	0	0	60	10	0	20	10	0	1	0	0	0	0	4	S	624	0	0	0	1	0	1	0	0
162	273	Khashuri	Khashuri	Shida Kartli	41.9938	43.6011	0	0	6	0	100	0	1	0	15	0	0	0	1	0	0	0	0	100	0	0	0	0	0	0	0	0	0	0	1	0	0	0	6	S	700	0	0	0	1	1	1	0	1
18	274	Akhalsheni	Khashuri	Shida Kartli	42.225397	43.773571	1	0	4	0	100	0	1	0	12	0	0	0	1	0	0	0	0	100	0	0	0	0	0	0	100	0	0	0	1	1	0	0	5	S	830	0	0	0	1	1	1	0	1
420	275	Tsromi	Kareli	Shida Kartli	41.9919	43.7469	0	0	6	0	100	0	1	0	20	0	0	0	1	0	30	0	0	60	10	0	0	0	0	0	0	0	0	0	1	1	0	0	6	S	679	0	0	0	1	1	1	0	1
281	276	Mitsobi	Khashuri	Shida Kartli	41.9833	43.7	1	0	6	0	100	0	1	0	8	0	0	0	1	0	0	0	0	100	0	0	0	0	0	0	0	0	0	0	1	1	0	0	7	S	789	0	0	0	1	1	1	0	1
19	277	Akhalsheni	Khashuri	Shida Kartli	42.225397	43.773571	1	0	4	0	100	0	1	0	5	0	0	0	1	0	0	0	0	100	0	0	0	0	0	0	0	0	0	0	1	1	0	0	5	S	830	0	0	0	1	1	1	0	1
163	278	Khashuri	Khashuri	Shida Kartli	41.9938	43.6011	1	0	6	0	100	0	1	0	12	0	0	0	1	0	20	0	0	80	0	0	0	0	0	0	0	0	0	0	1	1	0	0	7	S	700	0	0	0	0	0	0	0	0
421	279	Tsromi	Kareli	Shida Kartli	41.9919	43.7469	1	0	1	0	100	0	1	0	5	0	0	0	1	0	0	0	0	100	0	0	0	0	0	0	0	0	0	0	1	1	0	0	2	S	679	0	0	0	1	1	1	0	1
164	280	Khashuri	Khashuri	Shida Kartli	41.9938	43.6011	1	0	6	0	100	0	1	0	5	0	0	0	1	0	0	0	0	100	0	0	0	0	0	0	100	0	0	0	1	1	0	0	7	S	700	0	0	0	1	1	1	0	1
159	281	Keleti	Khashuri	Shida Kartli	41.898	44.3105	3	0	4	0	100	0	1	0	10	0	0	0	1	0	0	0	0	100	0	0	0	0	0	0	0	0	0	0	1	1	0	0	7	S	629	0	0	0	1	1	1	0	1
282	282	Mitsobi	Khashuri	Shida Kartli	41.9833	43.7	3	0	1	0	100	0	1	0	10	0	0	0	1	0	100	0	0	0	0	0	0	0	0	0	0	0	0	0	1	1	0	0	4	S	789	0	0	0	1	1	1	0	1
280	283	Mghvrie tskali	Khashuri	Shida Kartli	42.002865	43.763201	0	0	5	0	100	0	1	0	30	0	0	0	1	0	0	0	0	100	0	0	0	0	0	0	0	0	0	0	1	1	0	0	5	S	661	0	0	0	1	1	1	0	1
165	284	Khashuri	Khashuri	Shida Kartli	41.9938	43.6011	1	0	5	0	100	0	1	0	7	0	0	0	1	0	0	0	0	100	0	0	20	50	0	0	50	0	0	0	1	1	0	0	6	S	700	0	0	0	1	1	1	0	1
240	285	Kvishkheti	Khashuri	Shida Kartli	41.968	43.5025	1	0	5	0	100	0	1	0	15	0	0	0	1	0	0	0	0	100	0	0	0	0	0	0	0	0	0	0	1	1	1	0	6	S	747	0	0	0	1	1	1	0	1
166	286	Khashuri	Khashuri	Shida Kartli	41.9938	43.6011	2	0	0	0	100	0	1	0	8	0	0	0	0	1	0	0	0	100	0	0	0	0	0	0	0	0	0	0	1	1	0	0	2	S	700	0	0	0	1	1	1	0	1
189	287	Khtsisi	Khashuri	Shida Kartli	41.9863	43.6966	0	0	5	0	100	0	1	0	10	0	0	0	1	0	10	0	0	90	0	0	0	0	0	0	0	0	0	0	1	1	0	0	5	S	708	0	0	0	1	0	1	0	1
122	288	Imerliantkari	Kareli	Shida Kartli	41.9833	43.75	2	1	1	32	100	0	0	0	12	0	0	0	1	0	0	0	0	100	0	0	0	0	0	0	100	0	0	0	1	0	0	0	36	L	838	0	0	0	1	1	1	0	1
190	289	Khtsisi	Khashuri	Shida Kartli	41.9863	43.6966	0	0	4	0	100	0	1	0	15	0	0	0	1	0	0	0	0	100	0	0	0	0	0	0	0	0	0	0	1	0	0	0	4	S	708	0	0	0	1	1	1	0	1
191	290	Khtsisi	Khashuri	Shida Kartli	41.9863	43.6966	0	0	6	0	100	0	1	0	15	0	0	0	1	0	0	0	0	100	0	0	0	100	0	0	0	0	0	0	1	1	0	0	6	S	708	0	0	0	1	1	1	0	1
283	291	Mitsobi	Khashuri	Shida Kartli	41.9833	43.7	1	0	3	18	100	0	1	0	10	0	0	0	1	0	0	0	0	100	0	0	0	0	0	0	0	0	0	0	0	1	0	0	22	S	789	0	0	0	1	1	1	0	1
284	292	Mitsobi	Khashuri	Shida Kartli	41.9833	43.7	1	0	4	20	100	0	1	0	15	0	0	0	1	0	0	0	0	100	0	0	0	100	0	0	0	0	0	0	1	0	0	0	25	S	789	0	0	0	1	1	1	0	1
192	293	Khtsisi	Khashuri	Shida Kartli	41.9863	43.6966	0	0	5	0	100	0	1	0	10	0	0	0	1	0	0	0	0	100	0	0	0	0	0	0	0	0	0	0	1	1	0	0	5	S	708	0	0	0	1	1	1	0	1
193	294	Khtsisi	Khashuri	Shida Kartli	41.9863	43.6966	0	0	6	0	100	0	1	0	15	0	0	0	1	0	0	0	0	100	0	0	0	100	0	0	0	0	0	0	1	1	0	0	6	S	708	0	0	0	1	1	1	0	1
194	295	Khtsisi	Khashuri	Shida Kartli	41.9863	43.6966	0	0	4	0	100	0	1	0	12	0	0	0	1	0	0	0	0	100	0	0	0	0	0	0	0	0	0	0	1	1	0	0	4	S	708	0	0	0	1	1	1	0	1
195	296	Khtsisi	Khashuri	Shida Kartli	41.9863	43.6966	0	0	5	0	100	0	1	0	15	0	0	0	1	0	0	0	0	100	0	0	0	0	0	0	0	0	0	0	1	1	0	0	5	S	708	0	0	0	1	1	1	0	1
212	297	Kriskhevi	Khashuri	Shida Kartli	41.9666	43.65	1	1	4	0	100	0	1	0	15	0	0	0	1	0	0	0	0	100	0	0	0	0	0	0	0	0	0	0	1	1	0	0	6	S	813	0	0	0	1	1	1	0	1
196	298	Khtsisi	Khashuri	Shida Kartli	41.9863	43.6966	1	0	4	15	100	0	1	0	10	0	0	0	1	0	60	0	0	40	0	0	0	0	0	0	0	0	0	0	1	0	0	0	20	S	708	0	0	0	1	1	1	0	1
197	299	Khtsisi	Khashuri	Shida Kartli	41.9863	43.6966	0	0	6	0	100	0	1	0	10	0	0	0	1	0	0	0	0	100	0	0	0	0	0	0	0	0	0	0	1	1	0	0	6	S	708	0	0	0	1	1	1	0	1
213	300	Kriskhevi	Khashuri	Shida Kartli	41.9666	43.65	1	0	2	0	100	0	1	0	11	0	0	0	1	0	0	0	0	100	0	0	0	0	0	0	0	0	0	0	1	1	0	0	3	S	813	0	0	0	1	1	1	0	1
198	301	Khtsisi	Khashuri	Shida Kartli	41.9863	43.6966	0	0	5	7	100	0	1	0	50	0	0	0	1	0	70	0	0	20	10	0	0	100	0	0	0	0	0	1	0	0	0	0	12	S	708	0	0	1	0	0	0	0	0
214	302	Kriskhevi	Khashuri	Shida Kartli	41.9666	43.65	1	1	3	0	100	0	1	0	12	0	0	0	1	0	0	0	0	100	0	0	0	0	0	0	0	0	0	0	1	1	0	0	5	S	813	0	0	0	1	1	1	0	1
474	303	Zemo-Ksovrisi	Gori	Shida Kartli	41.9561	44.018	1	0	4	0	100	0	1	0	20	0	0	0	1	1	90	0	0	0	10	0	0	100	0	0	0	0	0	1	0	0	0	0	5	S	932	0	0	0	1	1	0	0	0
475	304	Zemo-Ksovrisi	Gori	Shida Kartli	41.9561	44.018	1	0	3	0	100	0	1	0	20	0	0	0	0	1	90	0	0	0	10	0	0	100	0	0	0	0	0	1	0	0	0	0	4	S	932	0	0	0	1	1	0	0	0
476	305	Zemo-Ksovrisi	Gori	Shida Kartli	41.9561	44.018	1	0	4	0	100	0	1	0	20	0	0	0	0	1	90	0	0	0	10	0	0	100	0	0	0	0	0	1	0	0	0	0	5	S	932	0	0	0	1	1	0	0	0
20	306	Akhalsopeli	Gori	Shida Kartli	41.7902	44.0975	1	0	3	0	100	0	1	0	20	0	1	0	1	1	90	0	0	0	10	0	0	100	0	0	0	0	0	1	0	0	0	0	4	S	1455	0	0	0	1	1	1	0	0
21	307	Akhalsopeli	Gori	Shida Kartli	41.7902	44.0975	1	0	4	0	100	0	1	1	20	0	1	0	0	1	90	0	0	0	10	0	0	100	0	0	0	0	0	1	0	0	0	0	5	S	1455	0	0	0	1	1	1	0	0
99	308	Factory Settlement	Gori	Shida Kartli	41.979841	44.13694	1	0	2	2	100	0	1	0	20	0	1	0	0	1	100	0	0	0	0	0	0	100	0	0	0	0	0	1	0	0	0	0	5	S	605	0	0	0	1	1	0	0	0
22	309	Akhalsopeli	Gori	Shida Kartli	41.7902	44.0975	4	1	2	0	0	100	1	0	60	0	1	0	1	1	90	0	0	0	10	0	0	100	0	0	0	0	0	1	0	0	0	0	7	S	1455	0	0	0	1	1	1	1	0
100	310	Factory Settlement	Gori	Shida Kartli	41.979841	44.13694	1	0	3	6	100	0	1	0	20	0	1	0	0	1	90	0	0	0	10	0	0	100	0	0	0	0	0	1	0	0	0	0	10	S	605	0	0	0	1	1	0	0	0
101	311	Factory Settlement	Gori	Shida Kartli	41.979841	44.13694	2	0	3	0	50	50	1	0	40	0	1	0	0	1	90	0	0	0	10	0	0	100	0	0	0	0	0	1	0	0	0	0	5	S	605	0	0	0	1	1	1	0	0
290	312	Mumlaantkari	Gori	Shida Kartli	42.129444	44.1925	1	0	4	0	100	0	1	0	20	0	0	0	0	1	80	0	0	20	0	0	0	100	0	0	0	0	0	1	0	0	0	0	5	S	797	0	0	0	1	1	0	0	0
291	313	Mumlaantkari	Gori	Shida Kartli	42.129444	44.1925	1	0	3	4	100	0	1	0	30	0	0	0	1	1	70	0	0	20	10	0	0	100	0	0	0	0	0	1	0	0	0	0	8	S	797	0	0	0	1	1	0	0	0
292	314	Mumlaantkari	Gori	Shida Kartli	42.129444	44.1925	1	0	4	8	100	0	1	0	20	0	0	0	1	1	70	0	0	20	10	0	0	100	0	0	0	0	0	1	0	0	0	0	13	S	797	0	0	0	1	1	1	1	0
12	315	Adzvi	Gori	Shida Kartli	42.143611	44.185556	1	0	4	10	100	0	1	0	20	0	1	0	0	1	50	0	0	30	20	0	0	100	0	0	0	0	0	1	0	0	0	0	15	S	861	0	0	0	1	1	0	1	0
13	316	Adzvi	Gori	Shida Kartli	42.143611	44.185556	1	0	1	9	100	0	1	0	20	0	1	0	0	0	90	0	0	0	10	0	0	100	0	0	0	0	0	1	0	0	0	0	11	S	861	0	0	0	1	1	0	0	0
14	317	Adzvi	Gori	Shida Kartli	42.143611	44.185556	1	0	5	0	50	50	1	0	20	0	1	0	1	0	90	0	0	0	10	0	0	100	0	0	0	0	0	1	0	0	0	0	6	S	861	0	0	0	1	1	0	0	0
486	318	Zerti	Gori	Shida Kartli	42.101667	44.219167	1	0	4	0	100	0	1	0	30	0	1	0	1	1	80	0	0	20	0	0	20	100	0	0	0	0	1	1	0	0	0	0	5	S	775	0	0	0	1	1	1	1	0
487	319	Zerti	Gori	Shida Kartli	42.101667	44.219167	3	1	1	0	100	0	1	0	40	0	0	0	1	1	70	0	0	20	10	0	0	100	0	0	0	0	0	1	0	0	0	0	5	S	775	0	0	0	1	1	1	1	0
407	320	Tkhyubi	Gori	Shida Kartli	41.8333	43.8333	1	0	4	7	100	0	1	0	30	0	1	0	1	1	80	0	0	20	0	0	0	100	0	0	0	0	0	1	0	0	0	0	12	S	1706	0	0	0	1	1	1	0	0
408	321	Tkhyubi	Gori	Shida Kartli	41.8333	43.8333	2	1	2	20	50	50	1	1	40	0	1	0	0	1	70	0	0	20	10	0	0	100	0	0	0	0	0	1	0	0	0	0	25	S	1706	0	0	0	1	1	1	1	0
409	322	Tkhyubi	Gori	Shida Kartli	41.8333	43.8333	0	0	4	0	100	0	1	0	20	0	0	0	1	1	100	0	0	0	0	0	0	100	0	0	0	0	0	1	0	0	0	0	4	S	1706	0	0	0	0	0	0	0	0
329	323	Pkhvenisi	Kareli	Shida Kartli	42.157778	43.991944	1	0	4	8	100	0	1	0	20	0	0	0	1	1	70	0	0	30	0	0	0	100	0	0	0	0	0	1	0	0	0	0	13	S	782	0	0	0	1	1	1	0	0
330	324	Pkhvenisi	Kareli	Shida Kartli	42.157778	43.991944	2	0	3	14	100	0	1	0	30	0	0	0	1	1	70	0	0	20	10	0	0	100	0	0	0	0	0	1	0	0	0	0	19	S	782	0	0	0	1	1	0	0	0
331	325	Pkhvenisi	Kareli	Shida Kartli	42.157778	43.991944	2	0	3	20	100	0	1	1	40	0	1	0	0	1	100	0	0	0	0	0	0	100	0	0	0	0	0	1	0	0	0	0	25	S	782	0	0	0	1	1	0	1	0
228	326	Kvarkheti	Gori	Shida Kartli	42.067391	44.192162	1	0	4	10	100	0	1	0	30	0	1	0	1	0	60	0	0	30	10	0	10	100	0	0	0	0	1	1	0	0	0	0	15	S	708	0	0	0	1	1	0	0	0
129	327	Jariasheni	Gori	Shida Kartli	42.137668	44.162593	4	1	0	20	0	100	1	0	50	0	1	0	1	1	30	0	0	50	20	0	0	100	0	0	0	0	0	1	0	0	0	0	25	S	801	0	0	0	1	1	1	1	0
274	328	Mejvriskhevi	Gori	Shida Kartli	42.126944	44.209167	1	0	4	12	100	0	1	0	20	0	0	0	1	1	60	0	0	30	10	0	0	100	0	0	0	0	0	1	0	0	0	0	17	S	808	1	1	0	1	1	1	1	0
275	329	Mejvriskhevi	Gori	Shida Kartli	42.126944	44.209167	2	1	2	20	100	0	1	0	50	0	1	0	0	1	50	0	0	50	0	0	10	100	0	0	0	0	1	1	0	0	0	0	25	S	808	1	1	0	1	1	1	1	1
229	330	Kvarkheti	Gori	Shida Kartli	42.067391	44.192162	1	1	3	12	50	50	1	0	40	0	1	0	0	1	70	0	0	30	0	0	0	100	0	0	0	0	0	1	0	0	0	0	17	S	708	0	0	0	1	1	0	1	0
230	331	Kvarkheti	Gori	Shida Kartli	42.067391	44.192162	1	0	3	10	100	0	1	0	30	0	0	0	1	1	80	0	0	10	10	0	0	100	0	0	0	0	0	1	0	0	0	0	14	S	708	0	0	0	1	1	0	0	0
276	332	Mejvriskhevi	Gori	Shida Kartli	42.126944	44.209167	1	0	4	8	100	0	1	0	30	0	1	0	0	0	50	0	0	40	10	0	0	100	0	0	0	0	0	1	0	0	0	0	13	S	808	1	1	0	1	1	0	0	0
472	333	Zemo-Khandaki	Kaspi	Shida Kartli	41.898	44.3105	3	0	3	0	60	40	1	0	40	0	1	0	0	1	60	40	0	0	0	0	0	70	30	0	0	0	0	1	0	0	0	0	6	S	629	0	0	0	1	1	1	0	1
473	334	Zemo-Khandaki	Kaspi	Shida Kartli	41.898	44.3105	2	0	5	0	100	0	1	0	30	0	1	0	1	0	50	0	0	50	0	0	50	100	0	0	0	0	1	1	0	0	0	0	7	S	629	0	0	0	1	1	1	0	1
277	335	Metekhi	Kaspi	Shida Kartli	41.9169	44.3383	1	0	4	0	60	40	1	0	0	0	1	0	0	1	60	0	0	0	40	0	0	70	30	0	0	0	0	1	0	0	0	0	5	S	584	0	0	0	1	1	1	1	1
278	336	Metekhi	Kaspi	Shida Kartli	41.9169	44.3383	2	1	3	0	100	0	1	0	30	0	1	0	0	1	60	0	0	0	40	0	0	70	30	0	0	0	0	1	0	0	0	0	6	S	584	0	0	0	1	1	1	1	1
93	337	Doesi	Kaspi	Shida Kartli	41.9277	44.2438	2	0	3	0	100	0	1	0	40	0	0	0	0	1	70	0	0	0	30	0	30	80	20	0	0	0	0	1	0	0	0	0	5	S	598	0	0	0	1	1	1	0	0
206	338	Kodistskaro	Khashuri	Shida Kartli	41.95	43.55	2	0	4	0	60	40	1	0	50	0	0	0	0	1	60	40	0	0	0	0	40	100	0	0	0	0	1	1	0	0	0	0	6	S	1224	0	0	0	1	0	1	1	0
94	339	Doesi	Kaspi	Shida Kartli	41.9277	44.2438	2	0	4	0	100	0	1	1	30	0	1	0	0	1	90	0	0	0	10	0	0	60	40	0	0	0	0	1	0	0	0	0	6	S	598	0	0	0	1	1	1	0	1
95	340	Doesi	Kaspi	Shida Kartli	41.9277	44.2438	2	0	3	0	100	0	1	0	30	0	1	0	0	1	60	40	0	0	0	0	0	70	30	0	0	0	0	1	0	0	0	0	5	S	598	0	0	0	1	1	1	1	0
483	341	Zemo-Rene	Kaspi	Shida Kartli	41.9936	44.3605	2	0	3	0	100	0	1	0	40	0	1	0	0	1	60	40	0	0	0	0	0	80	20	0	0	0	0	1	0	0	0	0	5	S	822	0	0	0	1	1	1	1	0
484	342	Zemo-Rene	Kaspi	Shida Kartli	41.9936	44.3605	2	0	3	0	100	0	1	0	0	0	1	0	0	1	40	0	0	60	0	0	0	40	60	0	0	0	0	1	0	0	0	0	5	S	822	0	0	0	1	0	0	1	1
485	343	Zemo-Rene	Kaspi	Shida Kartli	41.9936	44.3605	2	0	3	0	100	0	1	0	0	0	1	0	0	1	0	40	0	60	0	0	0	100	0	0	0	0	0	1	0	0	0	0	5	S	822	0	0	0	1	1	1	1	0
233	344	Kvemo-Rene	Kaspi	Shida Kartli	42.003611	44.351111	3	0	3	0	100	0	1	0	40	0	1	0	0	1	60	0	40	0	0	0	40	100	0	0	0	0	0	1	0	0	0	0	6	S	754	0	0	0	1	1	1	0	1
234	345	Kvemo-Rene	Kaspi	Shida Kartli	42.003611	44.351111	2	0	4	0	100	0	1	0	0	0	0	0	0	1	60	40	0	0	0	0	0	60	40	0	0	0	0	1	0	0	0	0	6	S	754	0	0	0	1	1	1	1	1
235	346	Kvemo-Rene	Kaspi	Shida Kartli	42.003611	44.351111	2	0	3	0	100	0	1	0	0	0	0	0	0	1	40	0	0	60	0	40	60	100	0	0	0	0	1	1	0	0	0	0	5	S	754	0	0	0	1	1	1	0	0
378	347	Saribari	Kaspi	Shida Kartli	42.036207	44.338693	3	0	4	0	70	30	1	0	40	0	1	0	0	1	60	0	0	0	40	0	40	70	30	0	0	0	1	1	0	0	0	0	7	S	791	0	0	1	1	1	1	0	0
76	348	Chobalaurni	Kaspi	Shida Kartli	42.009099	44.312063	3	1	2	0	100	0	1	0	50	0	0	0	0	1	60	0	0	40	0	0	0	60	40	0	0	0	0	1	0	0	0	0	6	S	782	0	0	0	1	1	1	1	1
77	349	Chobalaurni	Kaspi	Shida Kartli	42.009099	44.312063	3	0	3	0	100	0	1	0	30	0	0	0	0	1	70	0	0	0	30	0	0	70	30	0	0	0	0	1	0	0	0	0	6	S	782	0	0	0	1	1	1	0	0
285	350	Mrgvali Chala	Kaspi	Shida Kartli	41.976754	44.423814	2	0	4	0	100	0	1	0	40	0	0	0	0	1	70	0	0	30	0	0	60	70	30	0	0	0	0	1	0	0	0	0	6	S	643	0	0	0	1	1	1	1	0
286	351	Mrgvali Chala	Kaspi	Shida Kartli	41.976754	44.423814	2	0	4	0	60	40	1	1	40	0	1	0	0	1	60	40	0	0	0	0	0	60	40	0	0	0	0	1	0	0	0	0	6	S	643	0	0	0	1	0	1	1	1
141	352	Karafila	Kaspi	Shida Kartli	41.968672	44.448216	3	0	4	0	80	20	1	0	60	0	1	0	0	0	90	0	0	0	10	0	40	100	0	0	0	0	0	1	0	0	0	0	7	S	721	0	0	2	1	1	1	1	0
142	353	Karafila	Kaspi	Shida Kartli	41.968672	44.448216	2	0	3	0	100	0	1	0	30	0	1	0	0	0	60	0	0	40	0	0	0	100	0	0	0	0	0	1	0	0	0	0	5	S	721	0	0	0	1	1	1	0	0
143	354	Karafila	Kaspi	Shida Kartli	41.968672	44.448216	2	0	3	16	100	0	1	0	50	0	0	0	0	1	70	0	0	0	30	0	0	100	0	0	0	0	0	1	0	0	0	0	21	S	721	0	0	0	1	1	1	1	0
207	355	Kodistskaro	Khashuri	Shida Kartli	41.95	43.55	3	0	2	0	100	0	1	1	40	0	0	0	0	1	80	0	0	0	20	0	40	100	0	0	0	0	0	1	0	0	0	0	5	S	1224	0	0	0	1	1	1	1	1
208	356	Kodistskaro	Khashuri	Shida Kartli	41.95	43.55	2	0	3	0	100	0	1	0	50	0	0	0	0	1	80	0	0	0	20	0	0	100	0	0	0	0	0	1	0	0	0	0	5	S	1224	0	0	0	1	1	1	1	1
379	357	Saribari	Kaspi	Shida Kartli	42.036207	44.338693	2	0	3	0	100	0	1	0	40	0	1	0	0	0	80	0	0	0	20	0	0	100	0	0	0	0	0	0	0	1	0	0	5	S	791	0	0	0	1	1	1	1	0
380	358	Saribari	Kaspi	Shida Kartli	42.036207	44.338693	3	0	3	0	100	0	1	0	0	0	1	0	0	1	60	0	0	40	0	60	40	100	0	0	0	0	1	1	0	0	0	0	6	S	791	0	0	0	1	1	1	1	0
78	359	Chobalaurni	Kaspi	Shida Kartli	42.009099	44.312063	2	0	3	0	100	0	1	0	50	0	1	1	0	0	70	0	0	0	30	0	0	60	40	0	0	0	0	1	0	0	0	0	5	S	782	0	0	0	1	0	1	1	1
161	360	Khandaki	Kaspi	Shida Kartli	41.898	44.3105	2	0	3	0	100	0	1	0	30	0	1	0	0	1	80	0	0	0	20	0	70	100	0	0	0	0	0	1	0	0	0	0	5	S	629	0	0	0	1	1	1	0	1
279	361	Metekhi	Kaspi	Shida Kartli	41.9169	44.3383	3	0	2	0	100	0	1	0	40	0	0	0	0	1	80	0	0	0	20	0	0	70	30	0	0	0	0	1	0	0	0	0	5	S	584	0	0	0	1	0	1	1	0
287	362	Mrgvali Chala	Kaspi	Shida Kartli	41.976754	44.423814	2	0	3	0	100	0	1	0	40	0	1	0	0	1	70	0	0	0	30	0	60	70	30	0	0	0	1	1	0	0	0	0	5	S	643	0	0	0	1	0	1	1	0
428	363	Uraveli	Akhaltsikhe	Samtskhe-Javakheti	41.5541	43.0886	3	1	0	36	0	100	1	0	50	0	0	0	0	1	30	0	0	0	70	0	0	0	0	0	0	0	0	1	0	0	0	0	40	L	1383	1	1	0	1	1	1	1	0
429	364	Uraveli	Akhaltsikhe	Samtskhe-Javakheti	41.5541	43.0886	1	1	1	21	100	0	0	0	20	0	0	0	0	1	80	0	0	0	20	0	0	80	20	0	0	0	0	0	1	0	0	0	24	S	1383	1	1	0	1	1	1	0	1
430	365	Uraveli	Akhaltsikhe	Samtskhe-Javakheti	41.5541	43.0886	2	0	0	19	100	0	1	0	20	0	0	0	0	1	100	0	0	0	100	0	0	0	0	0	0	0	0	1	0	0	0	0	21	S	1383	0	0	0	1	1	1	0	1
431	366	Uraveli	Akhaltsikhe	Samtskhe-Javakheti	41.5541	43.0886	3	1	5	2	100	0	0	0	40	0	0	0	0	1	80	0	0	0	20	0	0	100	0	0	0	0	0	1	0	0	0	0	11	S	1383	1	1	2	1	1	1	0	1
432	367	Uraveli	Akhaltsikhe	Samtskhe-Javakheti	41.5541	43.0886	2	1	1	17	100	0	1	0	50	0	0	0	0	1	60	0	0	0	40	0	10	100	0	0	0	0	0	1	0	0	0	0	21	S	1383	1	1	0	1	1	1	0	1
433	368	Uraveli	Akhaltsikhe	Samtskhe-Javakheti	41.5541	43.0886	0	2	2	0	100	0	1	0	10	0	0	0	0	1	70	0	0	0	30	0	0	100	0	0	0	0	0	1	0	0	0	0	4	S	1383	0	0	0	1	0	1	0	1
434	369	Uraveli	Akhaltsikhe	Samtskhe-Javakheti	41.5541	43.0886	1	1	1	24	100	0	1	0	30	0	0	0	0	1	70	0	0	0	30	0	10	100	0	0	0	0	0	1	0	0	0	0	27	S	1383	1	1	0	1	1	1	0	1
435	370	Uraveli	Akhaltsikhe	Samtskhe-Javakheti	41.5541	43.0886	2	1	1	40	60	40	0	0	50	0	0	0	0	1	60	0	0	0	40	0	0	100	0	0	0	0	0	1	0	0	0	0	44	L	1383	1	1	0	1	1	1	0	1
436	371	Uraveli	Akhaltsikhe	Samtskhe-Javakheti	41.5541	43.0886	1	1	2	20	100	0	1	0	30	0	0	0	0	1	80	0	0	0	20	0	0	100	0	0	0	0	0	1	0	0	0	0	24	S	1383	1	1	0	1	1	1	0	1
172	372	Kheoti	Aspindza	Samtskhe-Javakheti	41.549921	43.108233	0	0	2	0	100	0	1	0	0	0	0	0	0	1	80	0	0	0	20	0	10	100	0	0	0	0	0	1	0	0	0	0	2	S	1378	0	0	0	1	0	1	0	1
173	373	Kheoti	Aspindza	Samtskhe-Javakheti	41.549921	43.108233	0	0	2	0	100	0	1	0	0	0	0	0	0	1	80	0	0	0	20	0	10	100	0	0	0	0	1	1	0	0	0	0	2	S	1378	0	0	0	1	0	1	0	1
174	374	Kheoti	Aspindza	Samtskhe-Javakheti	41.549921	43.108233	0	0	2	0	100	0	1	0	0	0	0	0	0	1	40	0	0	0	60	0	0	100	0	0	0	0	0	1	0	0	0	0	2	S	1378	0	0	0	1	1	1	0	1
175	375	Kheoti	Aspindza	Samtskhe-Javakheti	41.549921	43.108233	1	0	1	0	100	0	1	0	0	0	0	0	0	1	80	0	0	0	20	0	0	100	0	0	0	0	0	1	0	0	0	0	2	S	1378	0	0	0	1	1	1	0	1
176	376	Kheoti	Aspindza	Samtskhe-Javakheti	41.549921	43.108233	0	0	2	0	100	0	1	0	0	0	0	0	0	1	90	0	0	0	10	0	10	100	0	0	0	0	0	1	0	0	0	0	2	S	1378	0	0	0	1	0	1	0	1
177	377	Kheoti	Aspindza	Samtskhe-Javakheti	41.549921	43.108233	0	0	2	0	100	0	1	0	0	0	0	0	0	1	70	0	0	0	30	0	5	100	0	0	0	0	0	1	0	0	0	0	2	S	1378	0	0	0	1	0	1	0	1
414	378	Tsnisi	Akhaltsikhe	Samtskhe-Javakheti	41.6744	43.0775	0	0	3	0	100	0	1	0	20	0	0	0	0	1	80	0	0	0	20	0	10	100	0	0	0	0	1	1	0	0	0	0	3	S	980	0	0	0	1	0	1	0	1
415	379	Tsnisi	Akhaltsikhe	Samtskhe-Javakheti	41.6744	43.0775	2	1	2	14	100	0	1	0	30	0	0	0	0	1	70	0	0	0	30	0	10	100	0	0	0	0	1	1	0	0	0	0	19	S	980	0	0	0	1	1	1	0	1
416	380	Tsnisi	Akhaltsikhe	Samtskhe-Javakheti	41.6744	43.0775	1	0	2	0	100	0	1	0	30	0	0	0	0	1	50	0	0	0	50	40	0	100	0	0	0	0	0	1	0	0	0	0	3	S	980	0	0	0	1	0	1	0	0
42	381	Andriatsminda	Akhaltsikhe	Samtskhe-Javakheti	41.5777	43.048	0	0	2	0	100	0	1	0	0	0	0	0	0	1	70	0	0	0	30	0	10	100	0	0	0	0	0	1	0	0	0	0	2	S	1190	0	0	0	1	1	1	0	1
417	382	Tsnisi	Akhaltsikhe	Samtskhe-Javakheti	41.6744	43.0775	0	0	3	0	100	0	1	0	0	0	0	0	0	1	80	0	0	0	20	10	0	100	0	0	0	0	0	0	0	1	0	0	3	S	980	0	0	0	1	1	0	0	0
418	383	Tsnisi	Akhaltsikhe	Samtskhe-Javakheti	41.6744	43.0775	0	0	4	0	100	0	1	0	5	0	0	0	1	1	80	0	0	0	20	30	10	100	0	0	0	0	1	0	0	1	0	0	4	S	980	0	0	0	1	1	1	0	1
323	384	Oshora	Aspindza	Samtskhe-Javakheti	41.615554	43.242713	1	2	2	6	100	0	0	0	5	0	1	1	0	0	80	0	0	0	20	20	5	100	0	0	0	0	0	0	0	1	0	0	11	S	1178	0	0	7	0	0	0	0	0
324	385	Oshora	Aspindza	Samtskhe-Javakheti	41.615554	43.242713	4	0	2	45	0	100	0	0	20	0	1	1	0	1	80	0	0	0	20	15	5	80	0	0	20	0	0	0	0	1	0	0	51	L	1178	0	0	0	1	0	1	1	0
178	386	Khertvisi	Aspindza	Samtskhe-Javakheti	41.476802	43.286514	0	0	0	13	0	100	1	0	10	0	0	0	0	1	100	0	0	0	0	0	0	0	0	0	100	0	0	0	0	1	0	0	13	S	1178	0	0	1	1	1	0	0	0
319	387	Orgora	Aspindza	Samtskhe-Javakheti	41.579733	43.190077	0	0	0	3	0	100	0	0	0	0	1	0	0	1	80	0	0	0	20	20	20	90	0	0	10	0	1	1	0	0	0	0	3	S	1295	0	0	0	1	1	1	0	0
49	388	Aspindza	Aspindza	Samtskhe-Javakheti	41.5788	43.2633	11	1	6	0	0	100	0	0	10	0	1	0	0	1	90	0	0	0	10	10	0	40	40	0	20	0	0	0	0	1	0	0	18	S	1247	0	0	0	1	1	1	0	0
50	389	Aspindza	Aspindza	Samtskhe-Javakheti	41.5788	43.2633	4	0	1	0	0	100	1	0	10	0	0	0	0	1	80	0	0	0	20	25	5	100	0	0	0	0	1	0	0	1	0	0	5	S	1247	0	0	7	1	1	1	0	0
51	390	Aspindza	Aspindza	Samtskhe-Javakheti	41.5788	43.2633	4	2	0	0	0	100	0	0	20	0	1	1	0	1	50	0	0	0	50	0	0	100	0	0	0	0	0	1	0	0	0	0	6	S	1247	1	1	22	1	1	1	0	0
52	391	Aspindza	Aspindza	Samtskhe-Javakheti	41.5788	43.2633	1	1	2	2	0	100	1	0	5	0	0	0	0	0	0	0	0	0	0	0	5	50	10	0	40	0	0	1	0	0	0	0	6	S	1247	1	1	2	1	1	1	0	0
325	392	Oshora	Aspindza	Samtskhe-Javakheti	41.615554	43.242713	0	2	0	0	0	100	1	0	0	0	1	1	0	1	90	0	0	0	10	10	10	90	0	0	10	0	1	0	0	1	0	0	2	S	1178	0	0	0	1	1	1	0	0
82	393	Damala	Aspindza	Samtskhe-Javakheti	41.5872	43.3033	1	0	2	4	0	100	1	0	10	0	1	1	0	1	90	0	0	0	10	16	10	20	0	0	80	0	1	0	0	1	0	0	7	S	1541	0	0	4	1	1	1	0	0
267	394	Maragi Vani	Aspindza	Samtskhe-Javakheti	41.433525	43.133302	14	1	27	6	0	100	0	0	15	0	1	0	0	1	70	0	0	0	30	10	0	100	0	0	0	0	0	0	0	1	0	0	48	L	2120	0	0	1	1	1	1	0	0
320	395	Orgora	Aspindza	Samtskhe-Javakheti	41.579733	43.190077	2	2	2	0	100	0	0	0	20	0	1	0	1	1	40	0	0	0	60	10	5	100	0	0	0	0	1	0	0	1	0	1	6	S	1295	0	0	0	1	0	1	1	0
53	396	Aspindza	Aspindza	Samtskhe-Javakheti	41.5788	43.2633	2	2	5	18	0	100	1	0	5	0	1	0	0	1	50	0	0	0	50	0	5	0	0	0	100	0	0	0	0	1	0	0	27	S	1247	0	0	0	1	1	1	0	0
54	397	Aspindza	Aspindza	Samtskhe-Javakheti	41.5788	43.2633	0	0	6	0	0	100	1	0	0	0	1	0	0	1	80	0	0	0	20	15	0	100	0	0	0	0	0	0	0	1	0	0	6	S	1247	0	0	0	1	0	1	1	0
55	398	Aspindza	Aspindza	Samtskhe-Javakheti	41.5788	43.2633	2	2	2	12	0	100	1	0	5	0	1	0	0	1	80	0	0	0	20	10	10	80	0	20	0	0	0	0	0	1	0	0	18	S	1247	0	0	1	1	1	1	0	0
321	399	Orgora	Aspindza	Samtskhe-Javakheti	41.579733	43.190077	2	0	2	7	100	0	1	0	5	0	1	0	0	0	100	0	0	0	0	0	10	100	0	0	0	0	1	1	0	0	0	0	11	S	1295	0	0	0	1	0	1	1	0
56	400	Aspindza	Aspindza	Samtskhe-Javakheti	41.5788	43.2633	5	1	1	27	0	100	0	0	10	0	1	0	0	1	100	0	0	0	0	0	10	90	10	0	0	0	0	0	0	1	0	0	34	L	1247	0	0	0	1	1	1	0	0
57	401	Aspindza	Aspindza	Samtskhe-Javakheti	41.5788	43.2633	0	0	2	1	100	0	1	0	30	0	1	1	0	1	100	0	0	0	0	0	0	0	0	0	100	0	0	1	0	0	0	0	3	S	1247	0	0	0	1	1	1	0	0
179	402	Khertvisi	Aspindza	Samtskhe-Javakheti	41.476802	43.286514	1	3	0	7	100	0	0	0	3	0	1	1	0	0	100	0	0	0	0	25	5	100	0	0	0	0	0	0	0	1	0	0	11	S	1178	0	0	0	1	1	1	0	0
303	403	Nijgori	Aspindza	Samtskhe-Javakheti	41.504784	43.266047	0	0	2	0	0	100	1	0	5	0	1	0	0	1	50	0	0	0	50	95	0	100	0	0	0	0	0	1	0	0	0	0	2	S	1118	0	0	0	0	0	0	0	0
302	404	Niala	Aspindza	Samtskhe-Javakheti	41.361686	43.167216	2	2	5	18	0	100	0	0	20	0	1	0	0	1	80	0	0	0	20	20	10	100	0	0	0	0	0	1	0	0	0	0	27	S	1856	1	1	0	1	1	1	0	0
352	405	Rveli	Borjomi	Samtskhe-Javakheti	41.8772	43.4233	6	2	4	73	50	50	0	0	40	0	0	0	1	0	20	0	0	0	80	0	10	100	0	0	0	0	0	0	1	0	0	0	85	L	847	2	1	0	1	1	1	0	1
469	406	Zanavi	Borjomi	Samtskhe-Javakheti	41.9052	43.4319	0	0	1	0	100	0	1	0	0	0	0	0	1	0	100	0	0	0	0	0	30	100	0	0	0	0	1	0	0	1	0	0	1	S	1227	1	1	0	0	0	0	0	0
15	407	Akhaldaba	Borjomi	Samtskhe-Javakheti	41.925198	43.490453	0	0	2	0	100	0	1	0	30	0	0	0	1	0	100	0	0	0	0	0	0	0	0	0	0	0	0	0	0	1	0	0	2	S	753	0	0	0	1	1	0	0	0
16	408	Akhaldaba	Borjomi	Samtskhe-Javakheti	41.925198	43.490453	0	1	1	0	0	100	1	0	0	0	0	0	1	0	100	0	0	0	0	0	20	100	0	0	0	0	1	0	0	1	0	0	2	S	753	1	1	0	1	1	0	0	0
17	409	Akhaldaba	Borjomi	Samtskhe-Javakheti	41.925198	43.490453	0	0	2	0	100	0	0	0	0	0	0	0	1	0	100	0	0	0	0	0	20	100	0	0	0	0	0	0	0	1	0	0	2	S	753	1	1	0	1	1	0	0	0
236	410	Kvibisi	Borjomi	Samtskhe-Javakheti	41.8613	43.4275	0	0	2	0	100	0	0	0	0	0	0	0	0	1	100	0	0	0	0	50	20	100	0	0	0	0	1	0	0	1	0	0	2	S	902	1	1	0	1	1	0	0	0
237	411	Kvibisi	Borjomi	Samtskhe-Javakheti	41.8613	43.4275	1	0	1	8	100	0	1	0	20	0	0	0	1	0	100	0	0	0	0	0	10	100	0	0	0	0	1	0	0	1	0	0	10	S	902	2	1	0	1	1	0	0	0
238	412	Kvibisi	Borjomi	Samtskhe-Javakheti	41.8613	43.4275	0	0	4	0	100	0	1	0	30	0	0	0	1	0	100	0	0	0	0	0	30	100	0	0	0	0	1	0	0	1	0	0	4	S	902	2	1	0	1	0	1	1	0
239	413	Kvibisi	Borjomi	Samtskhe-Javakheti	41.8613	43.4275	0	0	1	0	100	0	1	0	0	0	0	0	1	0	100	0	0	0	0	0	30	100	0	0	0	0	1	0	0	1	0	0	1	S	902	0	0	0	1	1	0	0	0
451	414	Vardigeni	Borjomi	Samtskhe-Javakheti	41.817116	43.450501	0	1	1	0	50	50	1	0	0	0	0	0	1	0	100	0	0	0	0	0	30	50	0	0	50	0	1	0	0	1	0	0	2	S	1184	1	1	0	1	1	1	0	0
452	415	Vardigeni	Borjomi	Samtskhe-Javakheti	41.817116	43.450501	0	0	3	0	100	0	1	0	0	0	0	0	1	0	70	0	0	0	30	50	20	100	0	0	0	0	1	0	0	1	0	0	3	S	1184	0	0	0	1	1	1	0	0
453	416	Vardigeni	Borjomi	Samtskhe-Javakheti	41.817116	43.450501	0	0	2	0	100	0	1	0	0	0	0	0	1	0	100	0	0	0	0	50	10	100	0	0	0	0	0	0	0	1	0	0	2	S	1184	0	0	0	0	0	0	0	0
454	417	Vardigeni	Borjomi	Samtskhe-Javakheti	41.817116	43.450501	0	0	2	0	100	0	1	0	0	0	0	0	0	1	100	0	0	0	0	50	10	100	0	0	0	0	0	0	0	1	0	0	2	S	1184	0	0	0	1	1	0	0	0
455	418	Vardigeni	Borjomi	Samtskhe-Javakheti	41.817116	43.450501	0	0	2	0	100	0	1	0	0	0	0	0	0	1	70	0	0	0	30	20	10	100	0	0	0	0	0	0	0	1	0	0	2	S	1184	0	0	0	1	1	1	0	0
216	419	Kvabiskhevi	Borjomi	Samtskhe-Javakheti	41.7825	43.2591	0	1	2	0	0	100	1	0	0	0	1	0	0	1	100	0	0	0	0	0	30	70	0	0	30	0	1	0	0	1	0	0	3	S	894	1	1	0	1	1	1	0	0
217	420	Kvabiskhevi	Borjomi	Samtskhe-Javakheti	41.7825	43.2591	0	0	3	0	0	100	0	0	0	0	1	0	0	0	100	0	0	0	0	30	20	100	0	0	0	0	1	0	0	1	0	0	3	S	894	1	1	0	1	1	0	0	0
218	421	Kvabiskhevi	Borjomi	Samtskhe-Javakheti	41.7825	43.2591	1	1	2	12	50	50	1	0	40	0	0	0	1	0	0	0	0	100	0	0	30	100	0	0	0	0	1	0	0	1	0	0	16	S	894	0	0	0	1	1	1	0	0
219	422	Kvabiskhevi	Borjomi	Samtskhe-Javakheti	41.7825	43.2591	1	1	3	6	100	0	1	0	30	0	1	0	0	0	100	0	0	0	0	40	20	100	0	0	0	0	1	0	0	1	0	0	11	S	894	0	0	0	1	1	0	0	0
220	423	Kvabiskhevi	Borjomi	Samtskhe-Javakheti	41.7825	43.2591	0	0	3	0	0	100	1	0	20	0	0	0	1	0	100	0	0	0	0	0	10	100	0	0	0	0	0	0	0	1	0	0	3	S	894	0	0	0	1	1	0	0	0
221	424	Kvabiskhevi	Borjomi	Samtskhe-Javakheti	41.7825	43.2591	0	0	2	0	0	100	1	0	0	0	1	0	0	0	100	0	0	0	0	30	0	100	0	0	0	0	0	1	0	0	0	0	2	S	894	0	0	0	1	1	0	0	0
210	425	Kotelia	Akhalkalaki	Samtskhe-Javakheti	41.5369	43.475	0	2	2	0	100	0	1	0	0	0	0	0	1	1	60	30	0	0	10	0	15	100	0	0	0	0	1	0	1	0	0	0	4	S	1706	0	0	0	1	1	1	0	0
211	426	Kotelia	Akhalkalaki	Samtskhe-Javakheti	41.5369	43.475	0	2	2	0	100	0	1	0	50	0	0	0	1	1	70	30	0	0	0	0	20	0	0	0	0	100	1	0	1	0	0	0	4	S	1706	1	1	0	1	1	1	0	0
2	427	Abuli	Akhalkalaki	Samtskhe-Javakheti	41.4	43.6166	0	1	3	0	100	0	0	1	10	0	0	0	1	0	50	50	0	0	0	0	20	0	0	0	0	100	1	0	1	0	0	0	4	S	2144	0	0	0	1	1	1	0	0
3	428	Abuli	Akhalkalaki	Samtskhe-Javakheti	41.4	43.6166	3	1	0	6	100	0	0	0	80	0	0	0	0	1	30	0	0	0	0	0	20	100	0	0	0	0	0	0	1	0	0	0	10	S	2144	0	0	1	1	0	1	1	0
4	429	Abuli	Akhalkalaki	Samtskhe-Javakheti	41.4	43.6166	0	2	1	1	100	0	0	0	75	0	0	0	0	1	30	70	0	0	0	0	10	100	0	0	0	0	0	0	1	0	0	0	4	S	2144	0	0	0	1	1	1	0	0
369	430	Samukhe	Akhalkalaki	Samtskhe-Javakheti	41.380188	43.643532	3	1	2	10	90	10	0	0	70	0	1	0	0	1	30	70	0	0	0	0	15	100	0	0	0	0	1	0	1	0	0	0	16	S	2373	0	0	0	1	1	1	0	0
440	431	Vachian	Akhalkalaki	Samtskhe-Javakheti	41.3569	43.4372	1	1	2	2	100	0	1	0	60	0	0	0	0	1	40	60	0	0	0	0	15	0	100	0	0	0	1	0	1	0	0	0	6	S	1749	1	1	1	1	1	1	0	0
188	432	Khospio	Akhalkalaki	Samtskhe-Javakheti	41.368752	43.498049	1	2	1	1	100	0	1	0	50	0	0	0	0	1	50	50	0	0	0	0	20	20	80	0	0	0	1	0	1	0	0	0	5	S	1717	0	0	0	1	1	1	0	0
441	433	Vachian	Akhalkalaki	Samtskhe-Javakheti	41.3569	43.4372	3	1	2	12	100	0	1	0	70	0	0	0	0	1	70	30	0	0	0	0	15	100	0	0	0	0	1	0	1	0	0	0	18	S	1749	1	1	1	1	1	1	0	0
442	434	Vachian	Akhalkalaki	Samtskhe-Javakheti	41.3569	43.4372	0	2	2	0	100	0	1	0	10	0	0	0	0	1	40	60	0	0	0	0	0	100	0	0	0	0	0	0	0	1	0	0	4	S	1749	0	0	1	1	1	1	0	0
443	435	Vachian	Akhalkalaki	Samtskhe-Javakheti	41.3569	43.4372	0	0	6	0	100	0	1	0	10	0	0	0	0	1	30	70	0	0	0	0	20	100	0	0	0	0	0	0	0	1	0	0	6	S	1749	1	1	0	1	1	1	0	0
444	436	Vachian	Akhalkalaki	Samtskhe-Javakheti	41.3569	43.4372	0	1	1	0	100	0	1	0	10	0	0	0	0	1	50	50	0	0	0	0	0	0	0	0	0	0	0	0	0	0	1	0	2	S	1749	0	0	0	1	1	1	0	0
445	437	Vachian	Akhalkalaki	Samtskhe-Javakheti	41.3569	43.4372	0	0	2	0	100	0	1	0	50	0	0	0	0	1	50	50	0	0	0	0	0	0	0	0	0	0	0	0	0	1	0	0	2	S	1749	0	0	0	1	1	1	0	0
446	438	Vachian	Akhalkalaki	Samtskhe-Javakheti	41.3569	43.4372	0	0	7	0	100	0	1	1	50	0	0	0	0	1	50	50	0	0	0	0	20	100	0	0	0	0	0	0	1	0	0	0	7	S	1749	0	0	0	1	1	1	0	0
167	439	Khaveti	Akhalkalaki	Samtskhe-Javakheti	41.2819	43.2511	0	2	2	0	100	0	1	0	30	0	0	0	0	1	50	50	0	0	0	0	10	100	0	0	0	0	1	0	1	0	0	0	4	S	1730	1	1	0	1	1	1	0	0
69	440	Bezhano	Akhalkalaki	Samtskhe-Javakheti	41.6075	43.559444	1	2	2	6	90	10	1	0	60	0	0	0	0	1	40	60	0	0	0	0	10	100	0	0	0	0	1	0	1	0	0	0	11	S	1808	1	1	1	1	1	1	0	0
215	441	Kurozakan	Akhalkalaki	Samtskhe-Javakheti	41.3833	43.4166	0	2	2	0	100	0	1	0	10	0	0	0	0	1	50	50	0	0	0	0	20	100	0	0	0	0	1	0	1	0	0	0	4	S	1732	1	1	0	1	1	1	0	0
168	442	Khaveti	Akhalkalaki	Samtskhe-Javakheti	41.2819	43.2511	1	1	0	5	100	0	1	0	30	0	0	0	0	1	70	30	0	0	0	0	10	100	0	0	0	0	1	0	1	1	0	0	7	S	1730	1	1	0	1	1	1	0	0
169	443	Khaveti	Akhalkalaki	Samtskhe-Javakheti	41.2819	43.2511	1	2	0	10	100	0	1	0	5	0	0	0	0	1	70	30	0	0	0	0	20	100	0	0	0	0	1	0	1	0	0	0	13	S	1730	0	0	1	1	1	1	0	0
170	444	Khaveti	Akhalkalaki	Samtskhe-Javakheti	41.2819	43.2511	0	2	1	0	100	0	1	0	5	0	0	0	0	1	50	50	0	0	0	0	20	100	0	0	0	0	1	0	1	0	0	0	3	S	1730	1	1	0	1	1	1	0	0
171	445	Khaveti	Akhalkalaki	Samtskhe-Javakheti	41.2819	43.2511	0	2	1	0	100	0	1	0	10	0	0	0	0	1	50	50	0	0	0	0	15	100	0	0	0	0	1	1	0	0	0	0	3	S	1730	1	1	0	1	1	1	0	0
5	446	Adigeni	Adigeni	Samtskhe-Javakheti	41.6858	42.7102	0	1	1	0	100	0	1	0	0	0	1	0	0	0	100	0	0	0	0	0	5	100	0	0	0	0	1	1	0	0	0	0	2	S	1304	1	1	0	1	1	1	0	0
6	447	Adigeni	Adigeni	Samtskhe-Javakheti	41.6858	42.7102	1	0	1	7	100	0	0	0	10	0	1	0	0	0	100	0	0	0	0	0	20	100	0	0	0	0	1	1	0	0	0	0	9	S	1304	0	0	0	0	0	0	0	0
79	448	Chorchani	Adigeni	Samtskhe-Javakheti	41.683	42.753	1	0	0	0	100	0	1	0	10	0	1	0	0	0	100	0	0	0	0	0	10	100	0	0	0	0	0	1	0	0	0	0	1	S	1250	1	1	0	0	0	0	0	0
80	449	Chorchani	Adigeni	Samtskhe-Javakheti	41.683	42.753	0	0	4	0	100	0	0	0	0	0	0	0	0	1	100	0	0	0	0	0	10	100	0	0	0	0	0	1	0	0	0	0	4	S	1250	0	0	0	1	1	1	0	0
81	450	Chorchani	Adigeni	Samtskhe-Javakheti	41.683	42.753	1	0	1	1	100	0	1	0	10	0	0	0	0	1	100	0	0	0	0	0	10	100	0	0	0	0	1	1	0	0	0	0	3	S	1250	1	1	1	1	1	0	0	0
7	451	Adigeni	Adigeni	Samtskhe-Javakheti	41.6858	42.7102	1	0	0	0	100	0	0	0	15	0	1	0	0	0	100	0	0	0	0	0	15	100	0	0	0	0	1	1	0	0	0	0	1	S	1304	0	0	0	1	1	0	0	0
8	452	Adigeni	Adigeni	Samtskhe-Javakheti	41.6858	42.7102	1	0	1	0	100	0	0	0	15	0	1	0	0	0	100	0	0	0	0	0	10	100	0	0	0	0	1	1	0	0	0	0	2	S	1304	0	0	0	1	1	0	0	0
244	453	Lelovani	Adigeni	Samtskhe-Javakheti	41.66	42.7466	1	0	1	9	100	0	1	0	0	0	1	0	0	0	100	0	0	0	0	0	25	100	0	0	0	0	1	1	0	0	0	0	11	S	1109	1	1	1	0	0	0	0	0
245	454	Lelovani	Adigeni	Samtskhe-Javakheti	41.66	42.7466	0	0	1	0	100	0	0	0	10	0	1	0	0	0	90	0	0	0	10	0	20	100	0	0	0	0	1	1	0	0	0	0	1	S	1109	0	0	0	1	1	1	0	0
246	455	Lelovani	Adigeni	Samtskhe-Javakheti	41.66	42.7466	0	0	1	0	100	0	1	0	0	0	1	0	0	0	100	0	0	0	0	0	20	100	0	0	0	0	1	1	0	0	0	0	1	S	1109	0	0	0	0	0	0	0	0
247	456	Lelovani	Adigeni	Samtskhe-Javakheti	41.66	42.7466	0	0	2	0	100	0	0	0	10	0	1	0	0	1	100	0	0	0	0	0	25	100	0	0	0	0	1	0	0	1	0	0	2	S	1109	1	1	0	1	1	1	0	0
9	457	Adigeni	Adigeni	Samtskhe-Javakheti	41.6858	42.7102	0	0	1	0	100	0	1	0	0	0	0	0	0	1	0	0	0	0	0	0	10	100	0	0	0	0	0	1	0	0	0	0	1	S	1304	0	0	0	0	0	0	0	0
10	458	Adigeni	Adigeni	Samtskhe-Javakheti	41.6858	42.7102	1	0	1	0	100	0	1	0	5	0	0	0	0	1	90	0	0	0	10	0	5	100	0	0	0	0	1	1	0	0	0	0	2	S	1304	1	1	0	0	0	0	0	0
123	459	Imertubani	Adigeni	Samtskhe-Javakheti	41.667181	42.716979	1	1	1	5	100	0	0	0	10	0	1	0	0	0	90	0	0	0	10	0	10	100	0	0	0	0	1	1	0	0	0	0	8	S	1132	0	0	0	1	1	1	0	0
117	460	Gorguli	Adigeni	Samtskhe-Javakheti	41.6738	42.7033	1	1	1	12	50	50	0	0	10	0	1	0	0	0	80	0	0	0	20	0	0	100	0	0	0	0	0	1	0	0	0	0	15	S	1183	0	0	0	0	0	0	0	0
124	461	Imertubani	Adigeni	Samtskhe-Javakheti	41.667181	42.716979	1	0	2	6	100	0	0	0	10	0	1	0	0	0	90	0	0	0	10	60	10	100	0	0	0	0	1	0	0	1	1	0	9	S	1132	0	0	0	0	0	0	0	0
11	462	Adigeni	Adigeni	Samtskhe-Javakheti	41.6858	42.7102	1	2	0	5	100	0	0	0	10	0	1	0	0	0	80	0	0	0	20	0	10	100	0	0	0	0	0	1	0	0	0	0	8	S	1304	0	0	0	0	0	0	0	0
125	463	Imertubani	Adigeni	Samtskhe-Javakheti	41.667181	42.716979	1	2	2	11	100	0	0	0	10	0	1	0	0	0	100	0	0	0	0	0	10	100	0	0	0	0	1	1	0	0	0	0	16	S	1132	1	1	1	0	0	0	0	0
118	464	Gorguli	Adigeni	Samtskhe-Javakheti	41.6738	42.7033	1	0	1	8	100	0	0	0	10	0	1	0	0	0	90	0	0	0	10	0	15	100	0	0	0	0	1	1	0	0	0	0	10	S	1183	1	1	0	1	1	1	0	0
119	465	Gorguli	Adigeni	Samtskhe-Javakheti	41.6738	42.7033	2	0	1	2	100	0	0	0	10	0	1	0	0	1	80	0	0	0	20	0	10	100	0	0	0	0	1	0	0	1	0	0	5	S	1183	0	0	1	1	1	1	0	0
126	466	Imertubani	Adigeni	Samtskhe-Javakheti	41.667181	42.716979	1	2	2	15	100	0	0	0	70	0	1	0	0	0	100	0	0	0	0	0	10	100	0	0	0	0	1	0	1	0	0	0	20	S	1132	1	1	0	1	1	1	0	0
127	467	Imertubani	Adigeni	Samtskhe-Javakheti	41.667181	42.716979	2	0	2	0	100	0	0	0	10	0	1	0	0	0	100	0	0	0	0	70	10	100	0	0	0	0	1	1	0	0	0	0	4	S	1132	0	0	11	1	1	1	0	0
107	468	Gandza	Ninotsminda	Samtskhe-Javakheti	41.3477	43.7505	0	0	1	2	90	10	1	0	20	0	1	0	1	1	80	0	0	0	20	0	50	100	0	0	0	0	0	1	0	0	0	0	3	S	2045	0	0	0	0	0	0	0	0
304	469	Ninotsminda	Ninotsminda	Samtskhe-Javakheti	41.26	43.5916	3	0	2	11	90	10	1	0	70	0	0	1	0	1	70	0	0	0	30	0	50	100	0	0	0	0	0	0	0	0	1	0	16	S	1941	0	0	2	1	1	0	0	0
108	470	Gandza	Ninotsminda	Samtskhe-Javakheti	41.3477	43.7505	4	0	2	2	100	0	1	0	5	0	1	0	0	0	90	0	0	0	10	0	0	90	0	0	10	0	0	0	1	0	0	0	8	S	2045	0	0	0	0	0	0	0	0
305	471	Ninotsminda	Ninotsminda	Samtskhe-Javakheti	41.26	43.5916	0	0	1	2	100	0	1	0	20	0	1	0	1	1	80	0	0	0	0	0	40	100	0	0	0	0	0	1	0	0	0	0	3	S	1941	0	0	0	0	0	0	0	0
306	472	Ninotsminda	Ninotsminda	Samtskhe-Javakheti	41.26	43.5916	3	0	2	11	100	0	1	0	70	0	0	1	0	1	70	0	0	0	30	0	30	100	0	0	0	0	0	0	0	0	1	0	16	S	1941	0	0	2	1	1	0	0	0
307	473	Ninotsminda	Ninotsminda	Samtskhe-Javakheti	41.26	43.5916	0	0	2	3	100	0	1	0	0	0	0	0	0	1	80	0	0	0	20	0	0	80	20	0	0	0	0	0	0	1	0	0	5	S	1941	0	0	0	0	0	0	0	0
111	474	Gorelovka	Ninotsminda	Samtskhe-Javakheti	41.2125	43.6919	0	0	2	3	100	0	1	0	0	0	0	0	0	1	80	0	0	0	20	0	10	80	0	0	20	0	0	0	0	1	0	0	5	S	2051	0	0	0	0	0	0	0	0
112	475	Gorelovka	Ninotsminda	Samtskhe-Javakheti	41.2125	43.6919	5	0	6	0	100	0	1	0	0	0	1	0	0	0	90	0	0	0	10	0	0	100	0	0	0	0	0	0	0	0	0	0	11	S	2051	0	0	0	1	1	0	0	0
97	476	Epremovka	Ninotsminda	Samtskhe-Javakheti	41.1909	43.74344	3	0	7	0	100	0	1	0	0	0	1	0	0	0	90	0	0	0	10	0	0	100	0	0	0	0	0	1	0	0	0	0	10	S	2114	0	0	0	1	1	0	0	0
308	477	Ninotsminda	Ninotsminda	Samtskhe-Javakheti	41.26	43.5916	0	0	2	3	100	0	1	0	0	0	0	0	0	1	80	0	0	0	20	0	0	100	0	0	0	0	0	0	0	1	0	0	5	S	1941	0	0	0	1	1	0	0	0
309	478	Ninotsminda	Ninotsminda	Samtskhe-Javakheti	41.26	43.5916	3	0	7	0	100	0	1	0	0	0	1	0	0	0	80	0	0	0	20	0	0	100	0	0	0	0	0	1	0	0	0	0	10	S	1941	0	0	0	1	1	0	0	0
310	479	Ninotsminda	Ninotsminda	Samtskhe-Javakheti	41.26	43.5916	1	0	5	7	100	0	1	0	0	0	0	0	0	1	95	0	0	0	5	0	0	0	100	0	0	0	0	0	1	0	0	0	13	S	1941	0	0	2	0	0	0	0	0
48	480	Arlovka	Ninotsminda	Samtskhe-Javakheti	41.269858	43.484123	0	0	5	7	100	0	1	0	0	0	0	0	0	1	70	0	0	0	30	0	0	0	100	0	0	0	0	1	0	0	0	0	12	S	1940	0	0	0	0	0	0	0	0
342	481	Poga	Ninotsminda	Samtskhe-Javakheti	41.38135	43.283621	1	0	5	7	100	0	1	0	5	0	0	0	0	1	100	0	0	0	0	0	0	0	0	0	0	0	0	1	0	0	0	0	13	S	1283	1	1	1	0	0	0	0	0
113	482	Gorelovka	Ninotsminda	Samtskhe-Javakheti	41.2125	43.6919	3	0	7	0	100	0	1	0	0	0	1	0	0	0	100	0	0	0	0	0	0	80	0	0	20	0	0	1	0	0	0	0	10	S	2051	0	0	1	1	1	0	0	0
98	483	Epremovka	Ninotsminda	Samtskhe-Javakheti	41.1909	43.74344	3	0	7	0	100	0	1	0	10	0	1	0	0	0	90	0	0	0	10	0	0	100	0	0	0	0	0	1	0	0	0	0	10	S	2114	0	0	0	1	1	0	0	0
114	484	Gorelovka	Ninotsminda	Samtskhe-Javakheti	41.2125	43.6919	1	0	7	3	100	0	1	0	0	0	1	0	0	0	95	0	0	0	5	0	0	0	0	0	0	0	0	1	0	0	0	0	11	S	2051	0	0	0	1	1	0	0	0
115	485	Gorelovka	Ninotsminda	Samtskhe-Javakheti	41.2125	43.6919	0	0	2	3	100	0	1	0	0	0	0	0	0	1	80	0	0	0	20	0	0	0	0	100	0	0	0	0	0	1	0	0	5	S	2051	0	0	0	1	1	0	0	0
116	486	Gorelovka	Ninotsminda	Samtskhe-Javakheti	41.2125	43.6919	1	0	3	10	100	0	1	0	0	0	0	0	0	1	100	0	0	0	0	0	0	100	0	0	0	0	0	1	0	0	0	0	14	S	2051	1	1	1	0	0	0	0	0
311	487	Ninotsminda	Ninotsminda	Samtskhe-Javakheti	41.26	43.5916	1	0	2	13	100	0	1	0	5	0	0	0	0	1	80	0	0	0	20	0	0	0	0	0	0	0	0	0	0	1	0	0	16	S	1941	1	1	1	0	0	0	0	0
[truncated: 45 more columns]
