# Supplementary material for: Descriptive and multivariate analysis of the pig sector in Georgia and its implications for disease transmission
Source: PLoS One. 2018 Aug 24;13(8):e0202800. doi: 10.1371/journal.pone.0202800 (PMC6108502; doi:10.1371/journal.pone.0202800)
Supplement: S2 Database — (XLS) [file pone.0202800.s002.xls]

## Sheet: S2 Database
ID	Stakeholder	Region	Municipality	altitude	Village	livepigs	livepiglets	livepiglets.b	localB	SLinButcher	shareP	processed	enclosed	p_syst	sf_orig	dist_orig	sell_RH	custom_orig	daysBFRsl
1	Butcher	Kakheti	Sagarejo	509	Badiauri	300	40	1	0	1	20	0	100	bf	no_sows	s_vig	0	sparse_custom	0
2	Butcher	Kakheti	Sagarejo	935	Sagarejo	250	10	1	0	1	90	0	100	bf	no_sows	a_munreg	0	sparse_custom	0
3	Butcher	Kakheti	Sagarejo	935	Sagarejo	300	30	1	0	1	80	0	100	bf	no_sows	a_munreg	0	sparse_custom	0
4	Butcher	Kakheti	Sagarejo	927	Kakabet'i	320	0	0	0	1	100	0	100	sparse	no_sows	s_mun	1	sparse_custom	0
5	Butcher	Kakheti	Kvareli	392	Kvareli	120	0	0	0	0	100	0	100	bf	sparse_org	s_mun	1	cs_vig	0
6	Butcher	Kakheti	Kvareli	392	Kvareli	200	0	0	0	1	90	0	100	mm	no_sows	s_vig	1	cs_vig	1
7	Butcher	Kakheti	Dedoplistskaro	705	Dedoplistskaro	96	0	0	0	0	50	0	100	bf	small_org	s_vig	0	cs_vig	0
8	Butcher	Kakheti	Dedoplistskaro		Tsiflnuri	24	0	0	1	1	50	0	100	bf	small_org	s_vig	0	cs_vig	0
9	Butcher	Kakheti	Dedoplistskaro	705	Dedoplistskaro	60	0	0	1	0	50	0	100	bf	small_org	s_vig	0	cs_vig	0
10	Butcher	Kakheti	Dedoplistskaro	705	Dedoplistskaro	24	0	0	1	0	50	0	100	bf	no_sows	s_vig	0	cs_vig	0
11	Butcher	Kakheti	Dedoplistskaro	705	Dedoplistskaro	72	0	0	0	0	50	0	100	bf	small_org	s_vig	0	cs_vig	0
12	Butcher	Kakheti	Akhmeta	666	Akhmeta	15	0	0	1	0	100	0	100	sparse	small_org	s_vig	0	cs_vig	0
13	Butcher	Kakheti	Akhmeta	666	Alvani	0	0	0	1	0	0	0	100	sparse	sparse_org	s_vig	0	cs_vig	0
14	Butcher	Kakheti	Akhmeta	666	Akhmeta	10	0	0	1	1	100	0	0	bf	small_org	sparse_dist	0	cs_vig	0
15	Butcher	Kakheti	Akhmeta	666	Matani	5	0	0	1	0	100	0	0	sparse	sparse_org	s_vig	0	cs_vig	0
16	Butcher	Kakheti	Akhmeta	666	Matani	3	0	0	1	1	100	0	0	sparse	sparse_org	sparse_dist	0	sparse_custom	0
17	Butcher	Kakheti	Gurjaani	598	Velits'ikhe	78	0	0	1	0	30	0	100	bf	no_sows	s_vig	0	cs_vig	10
18	Butcher	Kakheti	Gurjaani	598	Vazisubani	30	0	0	1	1	100	0	100	sparse	no_sows	sparse_dist	0	cs_mun	0
19	Butcher	Kakheti	Gurjaani	598	Vazisubani	40	0	0	1	1	100	0	100	sparse	no_sows	s_vig	0	cs_vig	0
20	Butcher	Kakheti	Gurjaani	598	Vazisubani	25	0	0	1	1	50	0	100	sparse	small_org	a_munreg	1	cs_vig	1
21	Butcher	Kakheti	Lagodekhi	234	Ap'eni	6	6	1	1	1	100	1	100	sparse	small_org	s_mun	0	cs_mun	0
22	Butcher	Kakheti	Lagodekhi	234	Ap'eni	100	0	0	1	1	100	1	100	bf	sparse_org	s_mun	0	cs_mun	0
23	Butcher	Kakheti	Telavi		Gulgula	80	0	0	1	1	40	0	100	bf	no_sows	s_vig	0	cs_vig	0
24	Butcher	Kakheti	Telavi		Gulgula	60	0	0	1	1	50	0	100	sparse	no_sows	s_vig	0	cs_vig	0
25	Butcher	Kakheti	Signagi	633	Bodbiskhevi	10	0	0	1	0	18	1	100	sparse	small_org	s_vig	0	cs_vig	0
26	Butcher	Kakheti	Signagi	614	Maghamo	3	0	0	1	1	100	1	100	bf	small_org	s_vig	0	cs_vig	0
27	Butcher	Kakheti	Signagi		Tibaani	15	0	0	1	0	10	0	100	bf	small_org	s_vig	0	cs_vig	0
28	Butcher	Kakheti	Signagi	633	Tsnori	12	0	0	1	0	8	1	100	bf	no_sows	s_vig	0	cs_vig	0
29	Butcher	Kakheti	Signagi		Ulianovka	6	0	0	1	0	5	1	100	bf	small_org	s_vig	0	cs_vig	0
30	Butcher	Kakheti	Signagi	633	Ozaani	12	0	0	1	0	7	1	100	bf	small_org	s_vig	0	cs_vig	0
31	Butcher	Samegrelo Zemo-Svaneti	Martvili	350	Martvili	20	0	0	1	1	40	1	0	lam	medium_org	sparse_dist	1	cs_vig	5
32	Butcher	Samegrelo Zemo-Svaneti	Martvili		chkani	25	0	0	1	1	70	1	0	bf	small_org	s_vig	0	sparse_custom	0
33	Butcher	Samegrelo Zemo-Svaneti	Martvili		Nakhamushevi	20	0	0	1	1	30	1	0	bf	small_org	s_vig	0	cs_mun	0
34	Butcher	Samegrelo Zemo-Svaneti	Martvili		Salkhino	25	0	0	1	1	30	1	0	lam	small_org	s_vig	0	ca_munreg	0
35	Butcher	Samegrelo Zemo-Svaneti	Abasha	44	Abasha	40	0	0	1	1	70	1	0	bf	small_org	s_vig	0	ca_munreg	0
36	Butcher	Samegrelo Zemo-Svaneti	Abasha	44	Gezati	50	0	0	0	1	40	1	0	bf	small_org	sparse_dist	1	cs_vig	5
37	Butcher	Samegrelo Zemo-Svaneti	Abasha	44	Gezati	55	0	0	1	1	30	1	0	bf	small_org	s_vig	0	sparse_custom	0
38	Butcher	Samegrelo Zemo-Svaneti	Abasha	44	Maidani	40	0	0	1	0	100	1	0	bf	small_org	s_vig	0	ca_munreg	0
39	Butcher	Samegrelo Zemo-Svaneti	Senaki	53	Senaki	50	0	0	1	1	60	0	0	bf	small_org	s_vig	0	cs_vig	4
40	Butcher	Samegrelo Zemo-Svaneti	Senaki	53	Senaki	25	0	0	1	1	10	0	40	bf	small_org	s_vig	0	cs_vig	2
41	Butcher	Samegrelo Zemo-Svaneti	Senaki	53	T'eklat'i	3	0	0	1	1	30	0	0	bf	small_org	s_vig	0	cs_vig	1
42	Butcher	Samegrelo Zemo-Svaneti	Senaki	53	Senaki	3	0	0	1	1	3	0	100	bf	small_org	s_vig	0	cs_vig	1
43	Butcher	Samegrelo Zemo-Svaneti	Tsalenjikha	847	Jvari	6	0	0	1	1	30	0	0	mm	small_org	s_vig	1	cs_mun	2
44	Butcher	Samegrelo Zemo-Svaneti	Tsalenjikha	847	Jvari	4	0	0	1	1	20	0	0	mm	small_org	s_vig	0	cs_mun	1
45	Butcher	Samegrelo Zemo-Svaneti	Tsalenjikha	847	Jvari	3	0	0	1	1	20	0	0	mm	small_org	s_vig	0	cs_mun	3
46	Butcher	Samegrelo Zemo-Svaneti	Tsalenjikha	244	Tsalenjikha	4	0	0	1	1	20	0	0	bf	small_org	s_vig	0	cs_mun	1
47	Butcher	Samegrelo Zemo-Svaneti	Mestia	2366	Tsvirmi	4	0	0	1	1	20	0	100	bf	small_org	s_vig	0	cs_mun	2
48	Butcher	Samegrelo Zemo-Svaneti	Mestia	2366	Tsvirmi	3	0	0	1	1	20	0	0	mm	small_org	s_vig	0	cs_vig	0
49	Butcher	Samegrelo Zemo-Svaneti	Mestia	1250	Lenjeri	2	0	0	1	0	30	0	0	sparse	small_org	s_vig	0	cs_mun	0
50	Butcher	Samegrelo Zemo-Svaneti	Zugdidi		Akhalkakhati	12	0	0	0	1	20	0	0	bf	small_org	s_vig	1	cs_vig	0
51	Butcher	Samegrelo Zemo-Svaneti	Zugdidi	187	Zugdidi	3	0	0	1	0	10	0	20	bf	small_org	s_vig	0	cs_vig	1
52	Butcher	Samegrelo Zemo-Svaneti	Zugdidi	187	Zugdidi	20	40	1	0	0	20	0	80	mm	small_org	s_vig	0	cs_vig	2
53	Butcher	Samegrelo Zemo-Svaneti	Zugdidi	187	Zugdidi	5	0	0	0	0	15	0	20	bf	small_org	s_vig	1	sparse_custom	2
54	Butcher	Samegrelo Zemo-Svaneti	Khobi	11	Nojikhevi	11	0	0	1	1	10	0	30	bf	small_org	sparse_dist	1	cs_vig	6
55	Butcher	Samegrelo Zemo-Svaneti	Khobi	11	Khobi	5	0	0	1	1	10	0	15	bf	small_org	s_mun	1	sparse_custom	6
56	Butcher	Samegrelo Zemo-Svaneti	Khobi	11	Khobi	6	0	0	1	1	10	0	0	bf	small_org	s_mun	0	cs_vig	6
57	Butcher	Samegrelo Zemo-Svaneti	Khobi	11	Khobi	10	0	0	1	1	20	0	25	bf	small_org	sparse_dist	1	cs_vig	5
58	Butcher	Samegrelo Zemo-Svaneti	Tsalenjikha		Nakipe	20	5	1	1	1	10	0	0	mm	small_org	a_munreg	0	cs_mun	3
59	Butcher	Samegrelo Zemo-Svaneti	Chkhorotsku		Lerichini	300	0	0	1	0	30	0	0	bf	no_sows	s_mun	0	sparse_custom	0
60	Butcher	Samegrelo Zemo-Svaneti	Chkhorotsku		Garaba	5	0	0	1	1	30	1	0	bf	no_sows	a_munreg	0	ca_munreg	3
61	Butcher	Samegrelo Zemo-Svaneti	Chkhorotsku	244	Ckhorotksu	5	10	1	1	1	10	1	0	mm	small_org	a_munreg	0	ca_munreg	3
62	Butcher	Shida Kartli	Kareli	719	Kareli	10	0	0	1	1	100	1	100	sparse	medium_org	a_munreg	1	cs_vig	4
63	Butcher	Shida Kartli	Kareli	719	Kareli	5	0	0	1	1	30	1	100	lam	sparse_org	s_vig	1	cs_mun	2
64	Butcher	Shida Kartli	Kareli	719	Kareli	110	0	0	0	1	50	1	50	bf	medium_org	s_vig	1	sparse_custom	4
65	Butcher	Shida Kartli	Kareli	719	Ruisi	40	0	0	0	1	60	1	100	sparse	medium_org	sparse_dist	1	cs_vig	3
66	Butcher	Shida Kartli	Kareli	719	Kareli	60	0	0	0	1	50	0	100	sparse	medium_org	a_munreg	1	sparse_custom	2
67	Butcher	Shida Kartli	Kareli	719	Kareli	50	0	0	0	1	60	0	100	bf	small_org	sparse_dist	1	sparse_custom	3
68	Butcher	Shida Kartli	Kareli	719	Kekhijvari	50	40	1	1	1	50	0	100	sparse	medium_org	a_munreg	1	sparse_custom	2
69	Butcher	Shida Kartli	Kareli	719	Kareli	15	0	0	0	1	70	1	100	sparse	medium_org	sparse_dist	1	sparse_custom	3
70	Butcher	Shida Kartli	Khashuri	1275	Khashuri	180	0	0	1	0	100	1	100	bf	small_org	s_vig	0	cs_vig	0
71	Butcher	Shida Kartli	Khashuri	1275	Khashuri	120	0	0	0	0	40	0	100	bf	no_sows	s_vig	0	cs_mun	0
72	Butcher	Shida Kartli	Khashuri	1275	Khashuri	100	0	0	1	0	50	0	100	mm	no_sows	s_vig	1	cs_vig	0
73	Butcher	Shida Kartli	Khashuri		Tsrimi	45	0	0	1	0	15	1	100	bf	no_sows	s_vig	1	cs_vig	0
74	Butcher	Shida Kartli	Khashuri		Tsrimi	50	0	0	1	0	20	1	100	bf	sparse_org	s_vig	1	cs_vig	0
75	Butcher	Shida Kartli	Khashuri		Tsrimi	55	0	0	1	0	15	1	100	bf	no_sows	s_vig	1	cs_vig	0
76	Butcher	Shida Kartli	Khashuri	1275	Khashuri	60	0	0	1	0	20	1	100	bf	no_sows	s_vig	1	cs_vig	0
77	Butcher	Shida Kartli	Gori		Akhalk'alak'i	50	10	1	0	1	30	1	100	bf	no_sows	s_vig	0	cs_vig	2
78	Butcher	Shida Kartli	Gori		Akhalk'alak'i	100	20	1	0	1	40	0	100	sparse	no_sows	sparse_dist	0	sparse_custom	2
79	Butcher	Shida Kartli	Gori		Akhalk'alak'i	100	30	1	0	1	40	0	100	bf	no_sows	sparse_dist	0	sparse_custom	2
80	Butcher	Shida Kartli	Gori	882	Mejvriskhevi	120	0	0	0	0	40	0	100	bf	no_sows	sparse_dist	0	sparse_custom	0
81	Butcher	Shida Kartli	Gori	882	Mejvriskhevi	120	30	1	0	1	40	0	100	sparse	no_sows	sparse_dist	0	sparse_custom	3
82	Butcher	Shida Kartli	Gori	1926	Tkhyubi	80	0	0	1	1	100	0	100	sparse	sparse_org	sparse_dist	0	sparse_custom	2
83	Butcher	Shida Kartli	Kareli	719	Pkhvenisi	80	20	1	0	1	30	1	100	sparse	no_sows	sparse_dist	0	sparse_custom	2
84	Butcher	Shida Kartli	Gori	882	Mejvriskhevi	50	20	1	0	1	50	0	100	bf	sparse_org	sparse_dist	0	sparse_custom	3
85	Butcher	Shida Kartli	Gori	882	Mejvriskhevi	80	20	1	0	1	60	0	100	sparse	sparse_org	s_vig	1	sparse_custom	2
86	Butcher	Shida Kartli	Gori	882	Mejvriskhevi	100	40	1	0	1	70	0	100	lam	no_sows	sparse_dist	1	sparse_custom	3
87	Butcher	Shida Kartli	Kaspi		Knoleki	48	26	1	0	1	100	0	0	mm	medium_org	s_vig	0	cs_vig	0
88	Butcher	Shida Kartli	Khashuri	1275	Kodistskaro	26	18	1	0	1	30	1	100	lam	small_org	s_vig	0	cs_vig	0
89	Butcher	Shida Kartli	Kaspi		Doekhi	21	11	1	0	1	100	1	100	lam	medium_org	s_vig	0	cs_vig	0
90	Butcher	Shida Kartli	Kaspi		Doekhi	12	18	1	0	1	10	1	100	lam	small_org	s_vig	0	cs_vig	0
91	Butcher	Shida Kartli	Kaspi	716	Mrgvali Chala	41	14	1	1	1	100	0	100	mm	small_org	s_vig	0	cs_vig	0
92	Butcher	Samtskhe-Javakheti	Aspindza	1481	Damala	10	0	0	1	0	20	0	100	bf	no_sows	s_vig	0	cs_vig	0
93	Butcher	Samtskhe-Javakheti	Aspindza	1481	Aspindza	237	0	0	0	0	5	0	80	bf	small_org	sparse_dist	1	sparse_custom	2
94	Butcher	Samtskhe-Javakheti	Aspindza	1481	Aspindza	10	0	0	1	0	20	0	80	bf	no_sows	s_vig	1	cs_vig	1
95	Butcher	Samtskhe-Javakheti	Aspindza	1481	Aspindza	16	0	0	0	0	1	0	50	bf	no_sows	s_vig	1	cs_vig	1
96	Butcher	Samtskhe-Javakheti	Borjomi	1709	Likani	50	0	0	0	0	50	0	100	bf	small_org	sparse_dist	1	cs_vig	0
97	Butcher	Samtskhe-Javakheti	Akhalkalaki	1702	Akhalk'alak'i	150	0	0	0	0	45	0	70	bf	small_org	s_mun	1	cs_vig	0
98	Butcher	Samtskhe-Javakheti	Akhalkalaki	1702	Akhalk'alak'i	120	0	0	0	1	55	1	70	bf	small_org	s_mun	1	cs_mun	1
99	Butcher	Samtskhe-Javakheti	Akhalkalaki	1702	Akhalk'alak'i	102	0	0	0	1	60	0	90	bf	small_org	s_vig	1	cs_vig	1
100	Butcher	Samtskhe-Javakheti	Akhalkalaki		Khulgumo	85	0	0	0	1	75	0	0	bf	no_sows	s_vig	1	cs_vig	1
101	Butcher	Samtskhe-Javakheti	Akhalkalaki	1702	Akhalk'alak'i	127	0	0	0	1	70	0	85	bf	sparse_org	s_vig	1	cs_vig	1
102	Butcher	Samtskhe-Javakheti	Akhalkalaki	1702	Akhalk'alak'i	110	0	0	0	1	65	0	90	bf	no_sows	s_vig	1	cs_vig	1
103	Butcher	Samtskhe-Javakheti	Akhalkalaki	1702	Akhalk'alak'i	155	0	0	0	1	75	0	95	bf	no_sows	s_vig	1	cs_vig	1
104	Butcher	Samtskhe-Javakheti	Akhalkalaki		Duliska	135	0	0	0	1	79	0	98	bf	medium_org	s_vig	1	cs_vig	1
105	Butcher	Samtskhe-Javakheti	Akhalkalaki	1702	Akhalk'alak'i	250	0	0	0	1	70	0	97	bf	sparse_org	s_vig	1	cs_vig	1
106	Butcher	Samtskhe-Javakheti	Akhalkalaki		Duliska	110	0	0	0	1	70	0	97	bf	medium_org	s_vig	1	cs_vig	1
107	Butcher	Samtskhe-Javakheti	Akhalkalaki	1702	Vach'iani	85	0	0	0	1	30	0	0	bf	small_org	s_vig	0	cs_vig	1
108	Butcher	Samtskhe-Javakheti	Akhalkalaki	1702	Akhalk'alak'i	150	0	0	0	1	70	1	90	bf	sparse_org	sparse_dist	1	cs_vig	1
109	Butcher	Samtskhe-Javakheti	Akhaltsikhe	1587	Akhaltsikhe	120	0	0	0	1	40	0	90	bf	no_sows	s_mun	0	sparse_custom	0
110	Butcher	Samtskhe-Javakheti	Akhaltsikhe	1587	Akhaltsikhe	100	0	0	1	1	40	0	90	bf	no_sows	s_mun	1	cs_mun	0
111	Butcher	Samtskhe-Javakheti	Akhaltsikhe	1587	Akhaltsikhe	80	0	0	0	0	20	0	90	bf	no_sows	s_mun	1	cs_mun	0
112	Butcher	Samtskhe-Javakheti	Akhaltsikhe	1587	Akhaltsikhe	100	0	0	1	0	40	0	100	bf	small_org	s_mun	1	cs_vig	0
113	Butcher	Samtskhe-Javakheti	Akhaltsikhe	1587	Akhaltsikhe	90	0	0	0	1	10	0	80	lam	no_sows	s_mun	0	cs_vig	0
114	Butcher	Samtskhe-Javakheti	Ninotsminda	2054	Ninotsminda	70	0	0	1	1	60	0	100	bf	small_org	sparse_dist	1	sparse_custom	0
115	Butcher	Samtskhe-Javakheti	Ninotsminda	2054	Ninotsminda	70	0	0	1	1	50	0	100	bf	no_sows	s_mun	1	cs_vig	0
116	Butcher	Samtskhe-Javakheti	Ninotsminda	2054	Ninotsminda	60	0	0	1	1	60	0	100	bf	small_org	s_mun	1	cs_vig	0
